# Supplementary material for: Partial privatization and intellectual capital: The moderating role of firm internationalization and regional development
Source: PLoS One. 2026 Jan 23;21(1):e0340906. doi: 10.1371/journal.pone.0340906 (PMC12829863; doi:10.1371/journal.pone.0340906)
Supplement: S1 File — (XLSX) [file pone.0340906.s001.xlsx]

## Sheet: Sheet1
code	year	Growth	Firmage	Stateownership	Institutionalownership	firmsboard	Regionaldevelopment	MVAIC	SOE_Dum	ROA	MTB	Leverage	Boardsize	CE0duality	Boardindependence	Boardmeeting	ROE	numberofforeignsubsidiaries	ForeignDummy	ForeignSubsidiary	thenumberofforeigrinvestment	ForeignCountries	foreignsales	totalsales	theproportionofforeignrevenu
1	2003
1	2004
1	2005
1	2006
1	2007
1	2008
1	2009			0				6.7331	0	0.009472	7.76712	0.965177	15	1	5	9
1	2010	0.237144	19	0	0.452856	15	1	6.1388	0	0.009554	13.2225	0.953941	15	0	5	13		0	0	0	0	0	0	18020000000	0
1	2011	0.730149	20	0	0.490432	18	1	6.82138	0	0.010465	15.7522	0.940087	18	0	8	9		0	0	0	0	0	0	29640000000	0
1	2012	0.276877	21	0	0.425695	18	1	6.82715	0	0.009433	19.5738	0.947216	18	0	8	13		0	0	0	0	0	0	39750000000	0
1	2013	0.177527	22	0.0156067	0.449922	18	1	6.68313	0	0.008708	18.8387	0.940752	18	0	8	9		0	0	0	0	0	0	52190000000	0
1	2014	0.155792	23	0.0125428	0.62862	15	1	7.42404	0	0.009711	12.0819	0.940109	15	0	5	10		0	0	0	0	0	0	73410000000	0
1	2015	0.146671	24	0.0114937	0.642227	14	1	8.93288	0	0.009317	14.6137	0.935584	14	0	5	9		0	0	0	0	0	0	96160000000	0
1	2016	0.178005	25	0.0237306	0.62691	11	1	9.23202	0	0.008277	18.9019	0.931547	11	0	4	9		0	0	0	0	0	0	107700000000	0
1	2017	0.0998973	26	0.0411399	0.708441	14	1	8.71521	0	0.007478	14.2248	0.931644	14	0	5	10		0	0	0	0	0	0	105800000000	0
1	2018	0.0523686	27	0	0.691901	14	1	8.55485	0	0.007445	21.2258	0.929783	14	0	5	8		0	0	0	0	0	0	116700000000	0
1	2019	0.152249	28	0	0.754556	13	1	8.93586	0	0.007664	12.3394	0.920544	13	0	5	14		0	0	0	0	0	0	138000000000	0
1	2020	0.134408	29	0	0.782416	15	1	9.91747	0	0.006881	11.9062	0.918512	15	0	5	11		0	0	0	0	0	0	153500000000	0
1	2021	0.101346	30	0	0.767176	14	1	9.54542	0	0.007739	15.3885	0.919647	14	0	5	12		0	0	0	0	0	0	169400000000	0
1	2022	0.0813052	31	0	0.735973	13	1	9.56746	0	0.008887	20.8375	0.918316	13	0	2	11		0	0	0	0	0	0	179900000000	0
1	2023	0.049911	32	0	0.67149	11	1	8.58342	0	0.008517	30.6611	0.915461	11	0	4	16		0	0	0	0	0	0	164700000000	0
2	2003
2	2004
2	2005
2	2006
2	2007
2	2008
2	2009			0.147255				13.3351	0	0.050069	1.18721	0.670017	10	0	3	4
2	2010	0.567036	19	0.147255	0.399854	11	1	12.5533	0	0.050048	2.38766	0.746861	11	0	4	5	0.1619	0	0	0	0	0	0	50710000000	0
2	2011	0.37364	20	0.147255	0.435703	11	1	12.9336	0	0.045325	3.67967	0.770997	11	0	4	5	0.171	0	0	0	0	0	0	71780000000	0
2	2012	0.278835	21	0.14725	0.498935	11	1	14.4213	0	0.046407	3.40356	0.783163	11	0	4	4	0.1907	1	1	0.693147	1	0.693147	0	103100000000	0
2	2013	0.265056	22	0.14699	0.383069	11	1	13.6866	0	0.042651	5.3009	0.77997	11	0	4	4	0.1735	1	1	0.693147	1	0.693147	0	135400000000	0
2	2014	0.0609414	23	0	0.426367	11	1	9.90393	0	0.039059	3.321	0.772046	11	0	4	5	0.1664	1	1	0.693147	1	0.693147	0	146400000000	0
2	2015	0.20237	24	0.182156	0.566829	11	1	12.7796	0	0.046351	2.32349	0.777015	11	0	4	4	0.1904	1	1	0.693147	1	0.693147	0	195500000000	0
2	2016	0.358875	25	0.152436	0.53132	11	1	11.9907	0	0.039322	3.76464	0.805367	11	0	4	6	0.1754	2	1	1.09861	2	1.09861	0	240500000000	0
2	2017	0.402893	26	0.293755	0.680776	11	1	10.3671	0	0.037283	3.46491	0.839813	11	1	4	12	0.1993	3	1	1.38629	3	1.38629	0	242900000000	0
2	2018	0.311695	27	0.310928	0.756217	11	1	9.32035	0	0.03658	5.82809	0.845856	11	0	4	12	0.2091	3	1	1.38629	3	1.38629	0	297700000000	0
2	2019	0.131724	28	0.315431	0.701079	10	1	9.56109	0	0.033839	4.80638	0.84359	10	0	4	10	0.2038	3	1	1.38629	3	1.38629	0	367900000000	0
2	2020	0.0804933	29	0	0.630543	11	1	9.18675	0	0.032952	5.81004	0.812835	11	0	4	10	0.1695	4	1	1.60944	3	1.38629	0	419100000000	0
2	2021	0.0371613	30	0.306309	0.611055	11	1	6.50761	0	0.019995	8.79811	0.797398	11	0	4	10	0.0969	4	1	1.60944	3	1.38629	0	452800000000	0
2	2022	-0.0932785	31	0.306169	0.633352	11	1	6.08386	0	0.020321	8.61808	0.769515	11	0	4	10	0.0927	3	1	1.38629	2	1.09861	0	503800000000	0
2	2023	-0.143904	32	0.28735	0.542707	11	1	4.71805	0	0.012542	12.9559	0.732243	11	0	4	12		3	1	1.38629	2	1.09861	0	465700000000	0
4	2003
4	2004
4	2005
4	2006
4	2007
4	2008
4	2009			0.260961				4.01323	0	0.022758	0.274495	0.610368	9	0	3	9
4	2010	-0.200825	20	0	0.353137	9	1	5.1931	0	0.097419	0.182201	0.298574	9	0	3	8		0	0	0	0	0	0	131300000	0
4	2011	0.0656162	21	0	0.366657	8	1	3.55205	0	0.048318	0.288954	0.294935	8	0	3	9		0	0	0	0	0	0	74503719	0
4	2012	-0.0172874	22	0	0.318696	9	1	3.83199	0	0.040153	0.280835	0.232528	9	0	3	9		0	0	0	0	0	0	97363302	0
4	2013	0.255236	23	0	0.356486	9	1	3.05914	0	0.026648	0.247516	0.403239	9	0	3	5		0	0	0	0	0	0	72784567	0
4	2014	0.396984	24	0	0.361763	9	1	2.89775	0	0.053838	0.258721	0.534754	9	0	3	5		0	0	0	0	0	0	80608820	0
4	2015	0.178522	25	0	0.580254	9	1	3.97658	0	0.018609	0.10343	0.590402	9	1	3	8		0	0	0	0	0	0	120500000	0
4	2016	-0.438848	26	0.00927032	0.567767	9	1	7.30084	0	0.127625	0.0593325	0.203456	9	1	3	11		0	0	0	0	0	0	287700000	0
4	2017	0.20172	27	0	0.506739	9	1	8.92794	0	0.023925	0.143048	0.315247	9	1	3	7		0	0	0	0	0	0	138600000	0
4	2018	0.306249	28	0	0.462119	9	1	17.8965	0	-0.069716	0.260876	0.477966	9	1	3	8		0	0	0	0	0	0	366900000	0
4	2019	3.25566	29	0	0.458847	9	1	9.87833	0	-0.003905	0.787804	0.060243	9	1	3	10		0	0	0	0	0	0	108200000	0
4	2020	0.0462182	30	0	0.298739	8	1	4.81829	0	0.040542	0.457639	0.068264	8	1	3	7		0	0	0	0	0	0	280500000	0
4	2021	-0.289718	31	0	0.37589	9	1	3.12721	0	-0.380366	0.366576	0.146164	9	1	3	7		0	0	0	0	0	0	288900000	0
4	2022	-0.480688	32	0	0.295278	5	1	1.4385	0	-0.706958	0.447438	0.387338	5	1	2	5		0	0	0	0	0	0	166500000	0
4	2023	-0.283118	33	0	0.323954	5	1	1.53676	0	-0.323867	0.193626	0.531094	5	1	2	6		0	0	0	0	0	0	110000000	0
5	2003
5	2004
5	2005
5	2006
5	2007
5	2008
5	2009			0				-1.02021	0	-0.036127	0.239668	0.467575	15	0	5	5
5	2010	-0.0194021	20	0	0.271684	15	1	2.54476	0	-0.003388	0.385507	0.47796	15	0	5	8		0	0	0	0	0	0	137200000	0
5	2011	-0.0255274	21	0	0.260257	15	1	-10.3874	0	0.008938	0.357175	0.476484	15	0	5	7		0	0	0	0	0	0	63534839	0
5	2012	0.0468959	22	0	0.253764	15	1	1.30915	0	0.017069	0.485976	0.483142	15	0	5	11		0	0	0	0	0	0	99421228	0
5	2013	-0.0993015	23	0	0.254159	15	1	-0.645823	0	-0.033763	0.520009	0.474831	15	0	5	8		0	0	0	0	0	0	52061703	0
5	2014	0.149758	24	0	0.249061	15	1	-0.264533	0	0.033784	0.364563	0.509964	15	0	5	6		0	0	0	0	0	0	52776994	0
5	2015	0.605376	25	0	0.246479	15	1	0.76254	0	-0.030349	0.206442	0.44704	15	0	5	7		1	1	0.693147	1	0.693147	0	84125971	0
5	2016	0.15188	26	0	0.268987	15	1	3.0338	0	0.049547	0.353177	0.463708	15	0	5	15	0.0863	1	1	0.693147	1	0.693147	0	481900000	0
5	2017	0.152287	27	0	0.257334	15	1	3.31376	0	0.008433	0.664508	0.517747	15	0	5	10		1	1	0.693147	1	0.693147	0	530900000	0
5	2018	0.0718806	28	0	0.24172	14	1	2.42193	0	0.051959	1.1003	0.49404	14	0	5	11		2	1	1.09861	2	1.09861	0	486200000	0
5	2019	-0.0286992	29	0	0.244664	12	1	2.12925	0	0.058018	0.926919	0.425337	12	0	5	10		2	1	1.09861	2	1.09861	0	552600000	0
5	2020	-0.190988	30	0	0.191314	14	1	1.42736	0	-0.140834	0.915872	0.459425	14	0	5	9		2	1	1.09861	2	1.09861	0	398900000	0
5	2021	0.00879898	31	0	0.186233	13	1	1.18362	0	0.056609	1.01632	0.403818	13	0	5	5		2	1	1.09861	2	1.09861	0	383500000	0
5	2022	0.0528245	32	0	0.178389	15	1	-0.124349	0	-0.063409	1.32166	0.497159	15	0	5	6		2	1	1.09861	2	1.09861	0	283700000	0
6	2003
6	2004
6	2005
6	2006
6	2007
6	2008
6	2009			0.187611				18.3883	1	0.050816	1.2655	0.698577	9	0	3	5
6	2010	0.178255	18	0.257376	0.412071	9	1	18.4667	1	0.062684	1.61587	0.701421	9	0	3	3	0.1941	0	0	0	0	0	0	2339000000	0
6	2011	-0.0287488	19	0.257376	0.433038	9	1	21.0818	1	0.051404	2.05231	0.652855	9	0	3	16	0.1503	0	0	0	0	0	0	2589000000	0
6	2012	0.122742	20	0.266863	0.506493	9	1	19.2322	1	0.071277	1.46811	0.620165	9	0	3	27	0.1774	0	0	0	0	0	0	3076000000	0
6	2013	0.077606	21	0.303831	0.54188	9	1	19.6951	1	0.072289	1.49774	0.579972	9	0	3	21	0.1667	0	0	0	0	0	0	4611000000	0
6	2014	0.167321	22	0.34	0.370434	9	1	9.94701	1	0.047184	1.23491	0.64142	9	0	3	14	0.1216	0	0	0	0	0	0	2329000000	0
6	2015	0.0808533	23	0.375088	0.404242	8	1	16.3708	1	0.035883	0.817553	0.646151	8	0	3	11		0	0	0	0	0	0	3654000000	0
6	2016	0.0367522	24	0.375088	0.394799	8	1	12.3197	1	0.062138	1.03237	0.610499	8	0	3	19		0	0	0	0	0	0	3359000000	0
6	2017	-0.00231233	25	0.375088	0.421107	7	1	8.92702	1	0.06237	0.988154	0.565648	7	0	3	25		0	0	0	0	0	0	2959000000	0
6	2018	0.0301978	26	0.40505	0.418461	7	1	7.53576	1	0.069209	1.93576	0.528236	7	0	3	21		0	0	0	0	0	0	2512000000	0
6	2019	0.163156	27	0.405901	0.435902	7	1	12.771	1	0.057582	2.17598	0.544612	7	0	3	34	0.1176	0	0	0	0	0	0	3731000000	0
6	2020	-0.019724	28	0.405006	0.411711	9	1	9.49442	1	0.057915	2.038	0.492185	9	0	3	32		0	0	0	0	0	0	2935000000	0
6	2021	0.529083	29	0.381809	0.389552	8	1	8.8233	1	0.028358	3.9198	0.65322	8	0	3	41		0	0	0	0	0	0	3089000000	0
6	2022	0.118555	30	0.381809	0.398114	7	1	9.32759	1	0.017922	3.10396	0.679176	7	0	3	13		0	0	0	0	0	0	3700000000	0
6	2023	-0.0181782	31	0.381809	0.401195	8	1	7.7674	1	-0.034471	4.18289	0.712887	8	0	3	18		0	0	0	0	0	0	2811000000	0
7	2003
7	2004
7	2005
7	2006
7	2007
7	2008
7	2009			0				2.80998	0	0.041935	0.279374	1.1499	9	0	3	6
7	2010	-0.0849228	18	0	0.28112	9	1	1.20181	0	0.062384	0.2102	1.09853	9	0	3	8		0	0	0	0	0	0	143300000	0
7	2011	0.0902277	19	0	0.260512	9	1	5.08782	0	0.023921	0.23847	0.19342	9	0	3	11		0	0	0	0	0	0	165300000	0
7	2012	1.17894	20	0	0.261763	9	1	5.21768	0	0.011369	0.235078	0.619622	9	0	3	9	0.0149	0	0	0	0	0	0	312700000	0
7	2013	-0.167369	21	0.0501438	0.327584	8	1	5.10656	0	0.026096	0.205101	0.462754	8	0	3	11	0.0533	2	1	1.09861	1	0.693147	0	214300000	0
7	2014	0.035609	22	0.0194735	0.280746	6	1	4.09931	0	-0.049883	0.201929	0.474294	6	0	3	9		2	1	1.09861	1	0.693147	0	198100000	0
7	2015	-0.294541	23	0.0100145	0.256472	8	1	4.10819	0	0.0228	0.0874238	0.223847	8	0	3	21		2	1	1.09861	1	0.693147	0	98961464	0
7	2016	0.0707862	24	0	0.32491	9	1	1.3304	0	0.164	0.0868917	0.149962	9	0	3	25		0	0	0	0	0	0	38860399	0
7	2017	-0.139379	25	0	0.357634	9	1	1.37497	0	0.001661	0.076696	0.118029	9	0	3	27		0	0	0	0	0	0	39644012	0
7	2018	0.230495	26	0	0.288501	9	1	2.27728	0	-0.473693	0.13813	0.496443	9	0	3	18		0	0	0	0	0	0	42443842	0
7	2019	-0.0202247	27	0	0.252075	5	1	2.45742	0	0.048355	0.162155	0.601261	5	0	2	16		0	0	0	0	0	0	42020842	0
7	2020	-0.317222	28	0	0.242909	5	1	3.14578	0	-0.274001	0.150904	0.813932	5	0	2	6		0	0	0	0	0	0	45146397	0
7	2021	0.185572	29	0	0.222598	5	1	3.31509	0	0.101326	0.204759	0.736008	5	0	2	6		0	0	0	0	0	20670405	178300000	0.115898
7	2022	-0.177179	30	0	0.225449	5	1	3.40268	0	-0.016099	0.131406	0.711224	5	0	2	8		0	0	0	0	0	17880124	220800000	0.0809649
7	2023	0.120286	31	0	0.255297	5	1	3.2464	0	0.097012	0.23603	0.653408	5	0	2	6		0	0	0	0	0	17381353	216400000	0.080325
8	2003
8	2004
8	2005
8	2006
8	2007
8	2008
8	2009			0				2.38008	1	0.00396	0.0877959	0.076589	8	0	4	5
8	2010	-0.0185845	18	0	0.318037	6	1	2.26755	1	0.0113	0.0883957	0.047696	6	0	3	10		0	0	0	0	0	0	10436780	0
8	2011	6.53582	19	0	0.30858	6	1	1.33473	1	-0.006953	0.150452	0.043705	6	0	3	5		0	0	0	0	0	0	13980842	0
8	2012	0.0452026	20	0	0.306189	6	1	3.32687	1	0.113242	0.376855	0.118931	6	0	3	7	0.0724	0	0	0	0	0	0	331500000	0
8	2013	0.0208467	21	0	0.304193	7	1	2.49694	1	0.036693	0.22933	0.100605	7	0	3	7		0	0	0	0	0	0	304400000	0
8	2014	0.0756466	22	0.0247034	0.142315	7	1	2.3884	1	0.011942	0.100503	0.112276	7	0	3	7	0.013	0	0	0	0	0	0	307200000	0
8	2015	4.32523	23	0	0.052548	7	1	3.78563	1	0.089088	0.126461	0.189809	7	0	3	9	0.0653	0	0	0	0	0	5.10943e+06	1295000000	0.00394528
8	2016	1.28249	24	0.124596	0.438245	7	1	3.77599	1	0.09006	0.312928	0.246583	7	0	3	14	0.086	0	0	0	0	0	2.36025e+06	1876000000	0.00125812
8	2017	0.303401	25	0.124187	0.477026	7	1	3.97542	1	0.094283	0.433015	0.326949	7	0	3	18	0.1238	0	0	0	0	0	4050520	2331000000	0.00173773
8	2018	-0.0198487	26	0.33504	0.50121	9	1	3.2012	1	0.032338	0.954673	0.29251	9	0	3	20	0.0462	0	0	0	0	0	39649174	2565000000	0.0154584
8	2019	0.150786	27	0.366093	0.452751	9	1	3.42557	1	0.04064	1.1932	0.370962	9	0	3	18	0.0604	0	0	0	0	0	34424215	3220000000	0.0106903
8	2020	0.0650724	28	0.393055	0.446256	9	1	1.8424	1	-0.071722	1.81621	0.480167	9	0	3	12	-0.1338	0	0	0	0	0	4.88893e+06	1918000000	0.00254961
8	2021	-0.0345656	29	0.393055	0.430149	9	1	2.08487	1	-0.109394	1.51421	0.568954	9	1	3	10		0	0	0	0	0	20229530	2215000000	0.00913378
8	2022	-0.0917899	30	0.393055	0.431543	9	1	1.94672	1	-0.071718	1.75866	0.601696	9	1	3	10		0	0	0	0	0	9.36959e+06	1773000000	0.00528474
8	2023	-0.0526871	31	0.391116	0.422809	9	1	1.78636	1	-0.075282	1.66215	0.65704	9	1	3	12		0	0	0	0	0	4.64573e+06	2512000000	0.00184967
9	2003
9	2004
9	2005
9	2006
9	2007
9	2008
9	2009			0.0678121				6.66603	0	0.06015	0.626397	0.602092	8	1	3	9
9	2010	0.336262	19	0.0806767	0.437397	9	1	5.83343	0	0.050391	0.548038	0.62953	9	1	3	14	0.1189	0	0	0	0	0	0	3217000000	0
9	2011	0.175665	20	0.0623144	0.380878	9	1	5.54371	0	0.034886	0.99129	0.650402	9	1	3	15	0.0923	0	0	0	0	0	0	4065000000	0
9	2012	0.117575	21	0.0623158	0.315769	8	1	4.4988	0	0.024626	1.37221	0.643669	8	1	3	13		1	1	0.693147	1	0.693147	0	4025000000	0
9	2013	0.0334417	22	0.0623158	0.295438	8	1	4.14699	0	0.033166	1.14831	0.628798	8	1	3	13	0.0879	1	1	0.693147	1	0.693147	0	4155000000	0
9	2014	0.0818183	23	0.0623158	0.258873	7	1	3.59114	0	0.033352	0.755432	0.628934	7	1	3	15	0.0865	3	1	1.38629	1	0.693147	620100000	4311000000	0.143833
9	2015	0.230107	24	0.055732	0.217465	7	1	3.51897	0	0.05648	0.633482	0.638202	7	1	3	13	0.1474	4	1	1.60944	1	0.693147	593100000	4865000000	0.1219
9	2016	0.193718	25	0.055732	0.198184	9	1	3.42002	0	0.021113	0.971066	0.623791	9	1	3	14		4	1	1.60944	1	0.693147	683300000	6412000000	0.106573
9	2017	0.253737	26	0.055732	0.196288	9	1	3.25241	0	0.013266	1.74452	0.633121	9	1	3	8		13	1	2.63906	4	1.60944	883000000	7024000000	0.125715
9	2018	0.101084	27	0.055732	0.203405	9	1	4.62123	0	0.023352	3.22224	0.649896	9	1	3	12		13	1	2.63906	4	1.60944	1638000000	11720000000	0.139784
9	2019	0.0120605	28	0.055732	0.214283	8	1	4.17846	0	0.023705	1.89221	0.645559	8	1	3	10	0.0665	13	1	2.63906	4	1.60944	2231000000	11950000000	0.186699
9	2020	0.0545124	29	0.0619449	0.267031	9	1	3.64518	0	0.034408	1.64028	0.584217	9	1	3	12		13	1	2.63906	4	1.60944	2237000000	10590000000	0.211126
9	2021	0.163752	30	0.0479078	0.385359	8	1	3.82441	0	0.051041	0.996108	0.577624	8	1	3	10		13	1	2.63906	4	1.60944	3249000000	17550000000	0.185082
9	2022	0.41319	31	0.160402	0.438909	8	1	3.56808	0	0.055233	1.677	0.639676	8	1	3	10		14	1	2.70805	5	1.79176	5690000000	32000000000	0.177824
9	2023	-0.0437367	32	0.192649	0.515624	8	1	3.31302	0	0.032833	1.65456	0.580376	8	1	3	8		19	1	2.99573	9	2.30259	5688000000	30700000000	0.185309
10	2003
10	2004
10	2005
10	2006
10	2007
10	2008
10	2009			0.206214				3.584	0	0.044383	0.132973	0.638654	11	1	4	8
10	2010	-0.0847674	15	0.206214	0.027289	9	1	3.7128	0	0.017261	0.0986586	0.59742	9	1	3	13		0	0	0	0	0	0	151900000	0
10	2011	0.122791	16	0.206214	0.027289	9	1	2.51445	0	0.03717	0.110612	0.607324	9	1	3	10		0	0	0	0	0	0	184100000	0
10	2012	1.242	17	0.206214	0.010325	11	1	3.3608	0	0.015045	0.0872172	0.602239	11	0	4	10		0	0	0	0	0	0	188200000	0
10	2013	0.924069	18	0.091682	0.015951	11	1	2.68851	0	0.006013	0.227866	0.358152	11	0	4	17		0	0	0	0	0	0	362400000	0
10	2014	-0.217526	19	0.0638296	0.156642	10	1	1.01979	0	-0.082225	0.184805	0.314128	10	0	4	13		0	0	0	0	0	0	230300000	0
10	2015	5.41888	20	0	0.239898	10	1	5.25796	0	0.006696	0.724345	0.579577	10	0	4	17		0	0	0	0	0	0	957400000	0
10	2016	-0.0598381	21	0.0600127	0.208464	11	1	4.82308	0	0.007775	0.769791	0.544721	11	0	4	16	0.0176	0	0	0	0	0	0	1054000000	0
10	2017	-0.360196	22	0.0535571	0.228413	11	1	0.618814	0	-0.263872	0.69879	0.620116	11	0	4	19		0	0	0	0	0	0	757900000	0
10	2018	0.054144	23	0.0535571	0.356523	10	1	0.699733	0	-0.227803	1.2247	0.819505	10	0	4	18		0	0	0	0	0	0	345400000	0
10	2019	0.31112	24	0.0535571	0.345647	11	1	7.07354	0	0.033345	1.53961	0.824373	11	0	4	15		0	0	0	0	0	0	1893000000	0
10	2020	-0.174741	25	0.0184311	0.281477	11	1	5.30373	0	0.019495	1.10485	0.769527	11	0	4	11		0	0	0	0	0	0	1409000000	0
10	2021	0.295268	26	0.0184311	0.226319	11	1	8.69406	0	0.009656	1.48422	0.812883	11	0	4	11		0	0	0	0	0	0	1757000000	0
10	2022	-0.210314	27	0.0142731	0.195985	5	1	1.43238	0	-0.167251	0.912491	0.752552	5	0	2	9		0	0	0	0	0	0	613100000	0
10	2023	-0.133843	28	0.0131438	0.203389	5	1	0.156946	0	-0.200381	0.858287	0.920556	5	0	2	7		0	0	0	0	0	0	302900000	0
11	2003
11	2004
11	2005
11	2006
11	2007
11	2008
11	2009			0.64472				3.56445	1	0.039203	0.474702	0.766335	9	0	3	12
11	2010	0.0278235	18	0.64472	0.010734	8	1	2.58689	1	0.060893	0.752678	0.699635	8	0	3	7		0	0	0	0	0	0	993200000	0
11	2011	0.219252	19	0.642308	0.055933	9	1	5.45697	1	0.080295	1.01382	0.676791	9	0	3	10	0.2276	0	0	0	0	0	0	1409000000	0
11	2012	0.11224	20	0.64244	0.039743	9	1	5.6464	1	0.100619	0.965663	0.619304	9	0	3	6	0.2492	0	0	0	0	0	0	1861000000	0
11	2013	-0.0196049	21	0.6414	0.183341	9	1	4.67542	1	0.076902	0.865579	0.534334	9	0	3	5	0.1668	0	0	0	0	0	0	1619000000	0
11	2014	0.00259096	22	0.638242	0.176544	9	1	3.78966	1	0.107651	0.690539	0.465632	9	0	3	6		0	0	0	0	0	0	1268000000	0
11	2015	0.127849	23	0.638242	0.176162	9	1	1.97455	1	0.037957	0.538141	0.520347	9	0	3	6		0	0	0	0	0	0	1077000000	0
11	2016	0.519341	24	0.638242	0.178261	9	1	5.03625	1	0.06432	0.640314	0.637636	9	0	3	5		0	0	0	0	0	0	2059000000	0
11	2017	-0.189504	25	0.638242	0.17382	8	1	5.05729	1	0.103416	0.575537	0.458117	8	0	3	7		0	0	0	0	0	0	2905000000	0
11	2018	0.302229	26	0.638242	0.175339	9	1	5.28664	1	0.105705	1.13322	0.425931	9	0	3	7		0	0	0	0	0	0	2787000000	0
11	2019	0.53381	27	0.638242	0.724456	9	1	5.54725	1	0.089453	2.03828	0.696768	9	0	3	9		0	0	0	0	0	0	3962000000	0
11	2020	0.133197	28	0.61957	0.714859	9	1	5.60496	1	0.06365	1.81275	0.690259	9	0	3	9		0	0	0	0	0	0	4104000000	0
11	2021	0.21532	29	0.544736	0.699424	9	1	5.48538	1	0.073668	2.24386	0.689266	9	0	3	9		0	0	0	0	0	0	4492000000	0
11	2022	0.0666589	30	0.536011	0.690094	10	1	2.60913	1	0.034845	2.43871	0.717169	10	0	3	10		0	0	0	0	0	0	3709000000	0
11	2023	0.0735096	31	0.533418	0.691343	10	1	0.644603	1	0.02744	3.45177	0.723116	10	0	3	7		1	1	0.693147	1	0.693147	0	2965000000	0
12	2003
12	2004
12	2005
12	2006
12	2007
12	2008
12	2009			0.101506				5.34646	0	0.085922	0.583835	0.485852	9	1	3	8
12	2010	0.142602	18	0.0361955	0.565422	9	1	5.54043	0	0.136592	0.376298	0.457945	9	1	3	9	0.2363	1	1	0.693147	1	0.693147	1255000000	7744000000	0.162025
12	2011	0.22549	19	0.0362109	0.274514	9	1	4.16984	0	0.096394	1.01115	0.521906	9	1	3	12	0.1831	1	1	0.693147	1	0.693147	1460000000	8271000000	0.1765
12	2012	-0.061878	20	0.0362196	0.362082	9	1	3.02009	0	0.024972	1.01574	0.493004	9	1	3	12	0.0509	1	1	0.693147	1	0.693147	947100000	6994000000	0.13541
12	2013	0.0518322	21	0.0362196	0.267432	9	1	3.56559	0	0.11391	1.04561	0.442868	9	1	3	8	0.193	0	0	0	0	0	749300000	7734000000	0.0968802
12	2014	0.00251621	22	0.0440926	0.193963	9	1	3.09268	0	0.062245	1.00034	0.427561	9	0	3	8	0.1003	1	1	0.693147	1	0.693147	606000000	7045000000	0.0860293
12	2015	0.0246607	23	0.0362196	0.641446	5	1	2.65135	0	0.04181	0.700697	0.49144	5	0	3	12	0.0716	0	0	0	0	0	614400000	7431000000	0.0826846
12	2016	0.106989	24	0.0475722	0.468523	7	1	2.9362	0	0.049538	0.891377	0.521026	7	0	3	14	0.0989	0	0	0	0	0	867000000	8974000000	0.0966144
12	2017	0.139279	25	0.0289193	0.441303	9	1	3.18709	0	0.045387	1.14146	0.55057	9	0	3	20	0.0944	0	0	0	0	0	938600000	10880000000	0.0862731
12	2018	-0.0215392	26	0.0285438	0.440695	8	1	2.7684	0	0.024436	1.99457	0.505634	8	0	3	18	0.05	0	0	0	0	0	1262000000	10610000000	0.118979
12	2019	-0.0477654	27	0.0384369	0.473943	8	1	3.0094	0	0.030037	1.45976	0.457957	8	0	3	19	0.0568	0	0	0	0	0	1348000000	10470000000	0.128743
12	2020	-0.017489	28	0.0398132	0.476438	9	1	3.29254	0	0.045003	1.03515	0.406367	9	0	3	16	0.0765	0	0	0	0	0	1133000000	10670000000	0.106149
12	2021	0.114802	29	0.0137979	0.574218	9	1	4.03331	0	0.082557	0.886339	0.404872	9	0	3	14	0.1316	0	0	0	0	0	1274000000	13630000000	0.0934433
12	2022	0.299365	30	0	0.420867	8	1	3.19846	0	0.089146	1.6066	0.483645	8	0	3	16	0.1528	0	0	0	0	0	1168000000	15200000000	0.0768192
12	2023	0.172099	31	0	0.402899	8	1	2.71298	0	0.054969	2.26282	0.521221	8	0	3	9		0	0	0	0	0	1555000000	18190000000	0.0854661
13	2003
14	2003
14	2004
14	2005
14	2006
14	2007
14	2008
14	2009			0.340062				11.6862	1	0.04884	0.556052	0.709909	9	0	4	7
14	2010	-0.0873607	18	0.339336	0.402921	9	1	9.11343	1	0.046642	0.857626	0.647874	9	0	4	11	0.1387	0	0	0	0	0	0	735200000	0
14	2011	0.130557	19	0.339336	0.389052	9	1	5.97237	1	0.038165	1.81848	0.663812	9	0	3	10	0.107	0	0	0	0	0	0	399800000	0
14	2012	0.124182	20	0.339336	0.394782	9	1	5.04124	1	0.017379	1.18126	0.686526	9	0	3	11		0	0	0	0	0	0	421300000	0
14	2013	-0.063245	21	0.339336	0.416805	9	1	5.79861	1	0.017994	0.914578	0.649425	9	0	3	9		0	0	0	0	0	0	564000000	0
14	2014	0.181759	22	0.320227	0.320804	9	1	6.31624	1	0.030408	0.80356	0.676601	9	0	3	4		0	0	0	0	0	0	511800000	0
14	2015	-0.0296054	23	0.320227	0.477203	9	1	5.01774	1	0.024238	0.471759	0.643892	9	0	3	6		0	0	0	0	0	0	413200000	0
14	2016	-0.136696	24	0.328717	0.521314	9	1	4.26718	1	0.014397	0.446843	0.575952	9	0	3	5		0	0	0	0	0	0	620800000	0
14	2017	-0.184403	25	0.340167	0.416883	9	1	3.4796	1	0.00646	0.702856	0.476437	9	0	3	6		0	0	0	0	0	0	513100000	0
14	2018	0.254517	26	0.340167	0.371193	9	1	3.35513	1	0.089694	1.02317	0.504366	9	0	3	5		0	0	0	0	0	0	357900000	0
14	2019	0.0287478	27	0.340167	0.345847	9	1	3.98281	1	0.016522	1.05032	0.515342	9	0	3	4		0	0	0	0	0	0	438100000	0
14	2020	0.233893	28	0.340167	0.340676	9	1	3.29728	1	0.004146	1.45719	0.608096	9	0	3	5		0	0	0	0	0	0	346700000	0
14	2021	0.043218	29	0.340167	0.344343	8	1	5.40394	1	0.019704	1.58927	0.608645	8	0	3	6		0	0	0	0	0	0	641700000	0
14	2022	0.17795	30	0.347413	0.353513	9	1	7.50609	1	0.089717	1.21254	0.59228	9	0	3	6		0	0	0	0	0	0	763600000	0
14	2023	-0.159932	31	0.345065	0.353097	9	1	18.5416	1	0.190582	0.942749	0.319088	9	0	3	7		0	0	0	0	0	0	1389000000	0
16	2003
16	2004
16	2005
16	2006
16	2007
16	2008
16	2009			0.19				4.63169	1	0.012239	1.80999	0.697358	7	0	3	13
16	2010	0.213649	18	0.19	0.089891	7	1	4.32182	1	0.006738	3.39089	0.743477	7	0	3	22	0.024	2	1	1.09861	2	1.09861	3973000000	17110000000	0.232208
16	2011	0.0266934	19	0.19	0.091834	7	1	4.0155	1	0.001449	5.46273	0.749408	7	0	3	19	0.0057	3	1	1.38629	3	1.38629	3672000000	16220000000	0.226423
16	2012	-0.0203198	20	0.19	0.062417	7	1	4.23425	1	0.002715	5.056	0.743593	7	0	3	15	0.0107	3	1	1.38629	3	1.38629	3807000000	18340000000	0.207586
16	2013	-0.0494368	21	0.19	0.064971	7	1	3.97332	1	0.003705	3.97383	0.728132	7	0	3	15	0.014	3	1	1.38629	3	1.38629	3979000000	20010000000	0.198878
16	2014	0.0657554	22	0.217508	0.218038	7	1	3.41319	1	0.003722	2.87107	0.743884	7	0	3	18	0.0141	3	1	1.38629	3	1.38629	4713000000	19420000000	0.242621
16	2015	-0.15072	23	0.226946	0.106717	5	1	3.41017	1	-0.082234	1.04242	0.784184	5	0	3	10		3	1	1.38629	3	1.38629	5929000000	18400000000	0.322322
16	2016	0.210012	24	0.227139	0.352325	7	1	3.75256	1	0.005854	1.86175	0.807546	7	1	3	14		2	1	1.09861	2	1.09861	6017000000	20300000000	0.296396
16	2017	0.366269	25	0.226574	0.340842	7	1	3.86052	1	0.249343	1.99796	0.652011	7	0	3	15		2	1	1.09861	2	1.09861	15200000000	31230000000	0.486619
16	2018	0.40012	26	0.226842	0.355259	7	1	3.26839	1	0.02365	4.88582	0.713465	7	1	3	15	0.0707	1	1	0.693147	1	0.693147	29260000000	46130000000	0.634309
16	2019	0.291098	27	0.227057	0.354935	7	1	3.11392	1	0.008864	4.86277	0.766908	7	1	3	19	0.0337	3	1	1.38629	3	1.38629	34790000000	55120000000	0.631258
16	2020	0.171163	28	0.225602	0.3354	7	1	2.86645	1	0.011682	4.0748	0.78505	7	1	3	16		3	1	1.38629	3	1.38629	30440000000	50350000000	0.604545
16	2021	-0.200531	29	0.225529	0.332097	7	1	1.73219	1	0.017976	3.31646	0.744174	7	1	3	15		3	1	1.38629	3	1.38629	27070000000	49110000000	0.551303
16	2022	-0.0464257	30	0.225588	0.346399	7	1	0.867594	1	-0.045452	4.42081	0.777428	7	0	3	14		3	1	1.38629	3	1.38629	14760000000	29610000000	0.498582
16	2023	-0.0578198	31	0.225758	0.350471	7	1	0.680145	1	-0.071393	4.8895	0.835125	7	0	3	15		3	1	1.38629	3	1.38629	7132000000	17850000000	0.399588
17	2003
17	2004
17	2005
17	2006
17	2007
17	2008
17	2009			0.0340819				1.15886	0	-0.58881	0.113748	11.9667	11	0	4	8
17	2010	-0.185852	18	0.0296365	0	11	1	1.7474	0	0.418882	0.0685065	13.7114	11	0	4	11		0	0	0	0	0	0	299000000	0
17	2011	-0.0174543	19	0.00424414	0.07974	11	1	2.36983	0	0.290034	0.128955	13.3969	11	0	4	5		0	0	0	0	0	0	321000000	0
17	2012	0.198181	20	0	0.31135	11	1	2.26572	0	-0.349379	0.102704	11.5097	11	0	4	7		0	0	0	0	0	0	292800000	0
17	2013	-0.0684765	21	0	0.391536	9	1	4.09843	0	10.0322	0.0916371	0.949187	9	0	3	6		0	0	0	0	0	0	271100000	0
17	2014	-0.66016	22	0	0.313931	9	1	3.12119	0	0.056975	0.0189272	0.737887	9	0	3	5		0	0	0	0	0	0	212100000	0
17	2015	-0.109159	23	0.00702092	0.211736	8	1	3.48915	0	-0.002176	0.00823164	0.708077	8	1	3	6		0	0	0	0	0	0	171000000	0
17	2016	0.179188	24	0.0075367	0.210161	8	1	4.13683	0	0.077865	0.0109206	0.680489	8	1	3	7		0	0	0	0	0	0	142000000	0
17	2017	0.359998	25	0	0.329037	9	1	3.5115	0	0.024742	0.0301849	0.743597	9	1	3	10		0	0	0	0	0	0	137500000	0
17	2018	-0.00430942	26	0.00554523	0.216214	9	1	3.28656	0	-0.025619	0.0410431	0.768163	9	1	3	6		0	0	0	0	0	0	119900000	0
17	2019	-0.143486	27	0.00536628	0.216227	9	1	2.45782	0	-0.11493	0.0359406	0.817616	9	1	3	8		0	0	0	0	0	0	76022688	0
17	2020	0.462418	28	0.0055694	0.229714	9	1	3.8035	0	0.056652	0.0996757	0.720498	9	1	3	10		0	0	0	0	0	0	117900000	0
17	2021	0.0612655	29	0.0052492	0.224796	9	1	2.59387	0	-0.01734	0.0709628	0.753473	9	1	3	9		0	0	0	0	0	0	165200000	0
17	2022	3.08011	30	0	0.225429	9	1	5.99758	0	-0.032277	0.165826	0.232612	9	0	3	9		0	0	0	0	0	0	444800000	0
17	2023	-0.0694166	31	0	0.229147	9	1	6.03888	0	0.046955	0.172171	0.163051	9	0	3	8		0	0	0	0	0	0	568500000	0
18	2003
18	2004
18	2005
18	2006
18	2007
18	2008
18	2009			0				1.74847	0	0.059422	0.186813	0.286865	9	1	3	4
18	2010	-0.0277462	18	0	0.6015	8	1	1.84542	0	0.011943	0.195104	0.276472	8	1	3	9		0	0	0	0	0	0	9351110	0
18	2011	-0.120029	19	0	0.633358	9	1	1.91671	0	-0.0947	0.29278	0.3168	9	1	3	5		0	0	0	0	0	0	9850484	0
18	2012	-0.00137157	20	0	0.643053	9	0	1.84175	0	-0.001437	0.206439	0.316993	9	1	3	4		0	0	0	0	0	0	11095669	0
18	2013	-0.00871945	21	0	0.58731	9	1	6.07575	0	0.045838	0.142157	0.269328	9	1	3	6		0	0	0	0	0	0	26998990	0
18	2014	13.355	22	0	0.676248	9	0	3.12254	0	0.024159	0.059573	0.297661	9	1	3	7	0.0331	0	0	0	0	0	0	11015403	0
18	2015	0.641407	23	0	0.735426	9	1	5.79	0	0.164737	0.204482	0.681256	9	1	3	13	0.2703	3	1	1.38629	3	1.38629	1574000000	4010000000	0.392485
18	2016	0.987866	24	0	0.432392	9	1	4.88962	0	0.078658	0.488762	0.770794	9	1	3	11	0.2579	8	1	2.19722	7	2.07944	3186000000	4665000000	0.682974
18	2017	0.461005	25	0	0.24984	9	0	5.72724	0	0.039081	1.22254	0.806291	9	0	3	12	0.1699	18	1	2.94444	12	2.56495	2747000000	6497000000	0.42282
18	2018	-0.17693	26	0	0.14505	9	1	11.2141	0	-0.161698	2.90413	0.972347	9	0	3	14		0	0	0	0	0	701500000	2427000000	0.289024
18	2019
19	2003
19	2004
19	2005
19	2006
19	2007
19	2008
19	2009			0.228385				2.59314	1	-0.017078	0.354609	0.413914	9	0	3	9
19	2010	0.0563274	18	0.220662	0.542998	9	1	2.6985	1	0.01402	0.363498	0.433623	9	0	3	9		0	0	0	0	0	3.21477e+06	229800000	0.0139896
19	2011	0.612778	19	0.159998	0.539172	9	1	2.54701	1	0.01121	0.579203	0.162047	9	0	3	8		0	0	0	0	0	2.69243e+06	318200000	0.00846063
19	2012	0.151634	20	0.159998	0.549693	9	1	2.00398	1	0.064827	0.607263	0.177289	9	0	3	8	0.0736	0	0	0	0	0	35305117	310800000	0.113598
19	2013	-0.0786295	21	0.159998	0.502405	9	1	2.20034	1	0.035329	0.73103	0.243113	9	0	3	6		0	0	0	0	0	154500000	438300000	0.352482
19	2014	0.0246542	22	0.166453	0.497661	9	1	3.08069	1	0.011341	0.514114	0.139418	9	0	3	7		0	0	0	0	0	13793867	368100000	0.037471
19	2015	-0.0815456	23	0.159998	0.355217	9	1	2.16489	1	-0.038789	0.218102	0.09743	9	0	3	8		0	0	0	0	0	8.70423e+06	338200000	0.0257351
19	2016	0.111353	24	0.162963	0.359635	9	1	1.54654	1	0.080523	0.172089	0.109292	9	0	3	5		0	0	0	0	0	12509702	273400000	0.0457588
19	2017	4.01554	25	0.162963	0.357824	9	1	1.40919	1	-0.054473	0.190154	0.100181	9	0	3	6		0	0	0	0	0	14475531	315800000	0.0458431
19	2018	0.094387	26	0.639208	0.36398	9	1	5.22451	1	0.085115	0.805133	0.329474	9	0	3	10		0	0	0	0	0	41230282	10760000000	0.00383224
19	2019	0.0473207	27	0.72149	0.354988	9	1	5.68423	1	0.058066	0.989339	0.31758	9	0	3	10		0	0	0	0	0	41109248	11060000000	0.00371694
19	2020	0.0788652	28	0.72149	0.374274	9	1	5.63718	1	0.057336	0.867594	0.34396	9	0	3	5		0	0	0	0	0	35498571	11880000000	0.00298696
19	2021	0.0492839	29	0.720212	0.356436	9	1	5.4987	1	0.058256	0.981496	0.387596	9	0	3	7		0	0	0	0	0	43378483	10140000000	0.00427814
19	2022	-0.0297446	30	0.720212	0.386521	6	1	4.41591	1	0.055364	0.882132	0.350589	6	0	3	6		0	0	0	0	0	38778111	8313000000	0.00466491
19	2023	-0.0057732	31	0.720212	0.408318	9	1	3.54601	1	0.046716	0.87542	0.340725	9	0	3	12		0	0	0	0	0	39493696	6190000000	0.00638024
20	2003
20	2004
20	2005
20	2006
20	2007
20	2008
20	2009			0				2.85358	0	0.006904	0.318227	0.667058	6	1	3	8
20	2010	-0.0408118	18	0	0	7	1	3.17477	0	0.012379	0.349608	0.632778	7	1	3	10		0	0	0	0	0	0	745600000	0
20	2011	-0.0792246	19	0	0.003221	7	1	3.21947	0	0.014882	0.585473	0.58566	7	1	3	8		0	0	0	0	0	0	875800000	0
20	2012	0.0198381	20	0	0	7	1	2.47324	0	0.004803	0.490447	0.588963	7	1	3	6		0	0	0	0	0	0	723900000	0
20	2013	0.0729168	21	0.00211893	0.010722	7	1	2.0357	0	-0.009225	0.49653	0.62581	7	1	3	4		0	0	0	0	0	0	626800000	0
20	2014	0.589859	22	0	0	7	1	2.53196	0	0.008117	0.660456	0.758028	7	1	3	5		0	0	0	0	0	0	694800000	0
20	2015	-0.00666648	23	0	0.016339	7	1	1.92255	0	-0.005808	0.183854	0.730405	7	1	3	10		0	0	0	0	0	0	499500000	0
20	2016	-0.452397	24	0	0.643473	6	1	2.04089	0	0.006106	0.134766	0.494528	6	1	3	6		0	0	0	0	0	0	619200000	0
20	2017	-0.0042892	25	0	0.652905	6	1	1.60632	0	0.001544	0.206863	0.490804	6	1	3	10	0.003	0	0	0	0	0	0	858000000	0
20	2018	-0.0201228	26	0	0.644058	6	1	1.75857	0	0.005285	0.266868	0.475007	6	1	3	6		0	0	0	0	0	0	637000000	0
20	2019	-0.00474202	27	0	0.659362	6	1	2.11555	0	0.008869	0.265409	0.463615	6	1	3	3		0	0	0	0	0	0	721600000	0
20	2020	0.0221695	28	0.00499323	0.658459	6	1	2.03678	0	0.010999	0.303031	0.464384	6	1	3	5		0	0	0	0	0	89452348	691700000	0.129315
20	2021	0.051218	29	0.00579095	0.658881	6	1	1.56934	0	0.011186	0.346031	0.479568	6	1	3	4		0	0	0	0	0	255600000	765600000	0.333866
20	2022	-0.0774463	30	0	0.667861	7	1	1.74709	0	0.015965	0.325384	0.419243	7	1	3	8		0	0	0	0	0	0	664400000	0
20	2023	-0.0628735	31	0	0.700354	7	1	2.14853	0	0.022626	0.219261	0.356894	7	1	3	4		0	0	0	0	0	128000000	726500000	0.176217
21	2003
21	2004
21	2005
21	2006
21	2007
21	2008
21	2009			0.496362				1.23565	1	0.054495	0.478813	0.271815	9	1	3	9
21	2010	0.228109	16	0.496362	0.68767	9	1	0.479043	1	0.058925	0.430424	0.328237	9	0	3	12	0.0796	0	0	0	0	0	20120000000	20770000000	0.968398
21	2011	0.550543	17	0.496362	0.618139	9	1	-0.15952	1	0.025894	1.52732	0.582013	9	0	3	6	0.051	0	0	0	0	0	17490000000	18630000000	0.938844
21	2012	-0.0150329	18	0.496362	0.62217	9	1	-0.859207	1	0.000824	1.63851	0.59178	9	0	3	14	0.002	0	0	0	0	0	15320000000	16400000000	0.934454
21	2013	0.348204	19	0.445088	0.59728	9	1	-1.6498	1	0.013291	1.76701	0.638573	9	0	3	13	0.032	3	1	1.38629	3	1.38629	14060000000	15040000000	0.935021
21	2014	0.052735	20	0.445088	0.570232	9	1	-1.07244	1	0.011401	1.36687	0.650302	9	0	3	10	0.0317	5	1	1.79176	4	1.60944	15070000000	16440000000	0.91648
21	2015	-0.0078133	21	0.445088	0.577722	9	1	-0.770076	1	0.012556	0.808048	0.636919	9	0	3	11		5	1	1.79176	4	1.60944	13540000000	15360000000	0.881614
21	2016	-0.182747	22	0.445088	0.559161	9	1	-0.630087	1	0.017175	0.844558	0.547908	9	0	3	27	0.0422	5	1	1.79176	4	1.60944	12990000000	15070000000	0.862193
21	2017	0.416656	23	0.445088	0.544299	9	1	-0.719254	1	0.040534	1.15956	0.642835	9	0	3	25	0.0968	8	1	2.19722	7	2.07944	11960000000	14210000000	0.841434
21	2018	-0.0363055	24	0.447802	0.549819	9	1	-1.04535	1	0.035183	1.83686	0.589001	9	0	3	18	0.0885	8	1	2.19722	7	2.07944	13450000000	16060000000	0.837469
21	2019	0.153564	25	0.435088	0.531556	9	1	0.106694	1	0.025997	1.02977	0.615132	9	0	3	23		9	1	2.30259	8	2.19722	10570000000	13220000000	0.799623
21	2020	0.172395	26	0.368767	0.481802	8	1	0.662863	1	0.04755	0.773532	0.629761	8	0	3	24	0.119	9	1	2.30259	8	2.19722	10320000000	14970000000	0.689353
21	2021	0.25026	27	0.360759	0.475615	9	1	0.290351	1	0.034265	1.09422	0.575808	9	0	3	32	0.0727	11	1	2.48491	10	2.3979	10280000000	16490000000	0.623293
21	2022	0.028246	28	0.36124	0.464479	9	1	0.886676	1	0.02511	1.66717	0.569897	9	0	3	22		12	1	2.56495	11	2.48491	11010000000	16120000000	0.682789
21	2023	-0.0154707	29	0.353225	0.511376	9	1	1.66423	1	0.029872	1.08244	0.53323	9	0	3	24		12	1	2.56495	11	2.48491	10210000000	14260000000	0.715847
22	2003
22	2004
22	2005
22	2006
22	2007
22	2008
22	2009
22	2010																0.2171
22	2011																0.1626
22	2012																0.1379
22	2013																0.1359
22	2014																0.1087
22	2015
22	2016
22	2017
22	2018
22	2019
22	2020
22	2021
22	2022
23	2003
23	2004
23	2005
23	2006
23	2007
23	2008
23	2009			0.156924				3.68677	0	0.023841	0.790713	0.708031	9	0	3	12
23	2010	-0.124399	17	0	0.243041	9	1	3.331	0	0.012964	0.8014	0.661815	9	0	3	17		0	0	0	0	0	0	919600000	0
23	2011	0.165207	18	0	0.311408	9	1	2.45631	0	0.008956	1.38267	0.684301	9	0	3	27		0	0	0	0	0	0	800100000	0
23	2012	0.114737	19	0	0.292778	9	1	1.28615	0	0.004437	1.35162	0.665814	9	0	3	19		0	0	0	0	0	0	877900000	0
23	2013	0.103252	20	0	0.464622	9	1	2.12273	0	0.009222	1.23003	0.691395	9	0	3	15		0	0	0	0	0	0	1070000000	0
23	2014	0.0959827	21	0	0.42043	9	1	1.9537	0	0.010689	0.668111	0.711966	9	0	3	13		0	0	0	0	0	0	1092000000	0
23	2015	0.0623226	22	0	0.448203	9	1	2.45412	0	0.017523	0.369637	0.714821	9	0	3	16		0	0	0	0	0	0	1038000000	0
23	2016	-0.0331449	23	0	0.552659	9	1	1.36968	0	0.010279	0.343436	0.699066	9	0	3	20	0.0347	0	0	0	0	0	0	1010000000	0
23	2017	0.289078	24	0	0.521739	8	1	1.61328	0	0.016556	0.6851	0.754666	8	0	3	16		0	0	0	0	0	0	1229000000	0
23	2018	0.189009	25	0	0.431426	8	1	2.46717	0	0.016449	1.31578	0.781529	8	0	3	15		0	0	0	0	0	0	1611000000	0
23	2019	0.0857194	26	0	0.427334	9	1	2.63317	0	0.030814	1.39455	0.767842	9	1	3	14		0	0	0	0	0	0	1831000000	0
23	2020	-0.0759393	27	0	0.532255	9	1	3.50834	0	0.009226	1.02934	0.739688	9	1	3	14		0	0	0	0	0	0	1783000000	0
23	2021	-0.0701333	28	0	0.551988	9	1	1.33331	0	-0.011647	1.14801	0.741732	9	1	3	6		0	0	0	0	0	0	1480000000	0
23	2022	-0.296127	29	0	0.418276	9	1	3.34269	0	-0.154161	0.79254	0.835406	9	1	3	9		0	0	0	0	0	0	363000000	0
23	2023	-0.193799	30	0	0.389937	9	1	-28.3798	0	-0.132552	1.39862	0.945083	9	1	3	10		0	0	0	0	0	0	177700000	0
24	2003
24	2004
24	2005
24	2006
24	2007
24	2008
24	2009			0				8.59924	1	0.04112	1.13651	0.617889	11	0	4	19
24	2010	0.248889	17	0	0.405823	9	1	9.45232	1	0.046121	2.27981	0.646497	9	0	4	15	0.1175	3	1	1.38629	1	0.693147	0	13780000000	0
24	2011	0.331809	18	0	0.635445	11	1	9.76149	1	0.047503	2.55	0.695267	11	0	4	17	0.1365	7	1	2.07944	1	0.693147	0	15110000000	0
24	2012	0.37068	19	0	0.637398	11	1	12.4344	1	0.045297	1.99917	0.730403	11	0	4	10	0.1453	8	1	2.19722	2	1.09861	0	25300000000	0
24	2013	0.227508	20	0	0.445686	11	1	10.5444	1	0.045292	3.48372	0.709661	11	0	4	14	0.1415	10	1	2.3979	2	1.09861	0	32570000000	0
24	2014	0.131691	21	0	0.510986	11	1	10.3757	1	0.038566	2.42559	0.711609	11	0	4	23	0.1259	16	1	2.83321	2	1.09861	0	43390000000	0
24	2015
24	2016
24	2017
24	2018
24	2019
25	2003
25	2004
25	2005
25	2006
25	2007
25	2008
25	2009			0.6622				2.22509	1	0.013252	0.264986	0.680975	9	0	3	12
25	2010	-0.0195117	17	0.6622	0.732223	8	1	2.25219	1	0.006478	0.311403	0.666757	8	0	3	8		0	0	0	0	0	0	386300000	0
25	2011	-0.0481401	18	0.6622	0.739632	9	1	1.99939	1	0.002137	0.488529	0.647128	9	0	3	13	0.0062	0	0	0	0	0	0	403300000	0
25	2012	0.130049	19	0.6622	0.732223	9	1	2.47327	1	0.001599	0.51044	0.688234	9	0	3	16		0	0	0	0	0	0	419600000	0
25	2013	0.0888012	20	0.6622	0.735029	9	1	2.93404	1	0.004485	0.383726	0.709393	9	0	3	10		0	0	0	0	0	0	486700000	0
25	2014	0.148316	21	0.6622	0.744563	9	1	2.31251	1	0.011366	0.386946	0.749071	9	0	3	16	0.0423	0	0	0	0	0	0	465000000	0
25	2015	0.449376	22	0.510864	0.732274	9	1	2.05815	1	0.043279	0.0502602	0.248214	9	0	3	9		0	0	0	0	0	0	303700000	0
25	2016	0.0173986	23	0.490865	0.723276	9	1	2.20016	1	0.023428	0.0777659	0.235883	9	0	3	8		0	0	0	0	0	0	324200000	0
25	2017	0.180247	24	0.490865	0.72356	9	1	2.36762	1	0.050751	0.131771	0.28881	9	0	3	12		0	0	0	0	0	0	347200000	0
25	2018	0.181699	25	0.490865	0.783239	8	1	2.2276	1	0.056271	0.225814	0.337101	8	0	3	16		0	0	0	0	0	0	414200000	0
25	2019	-0.00754593	26	0.490865	0.745202	9	1	3.05681	1	0.132447	0.19323	0.186276	9	0	3	8		0	0	0	0	0	0	571100000	0
25	2020	0.0380732	27	0.492049	0.710363	9	1	2.5939	1	0.035958	0.251838	0.189527	9	0	3	12		0	0	0	0	0	0	424400000	0
25	2021	0.0885034	28	0.490865	0.685695	9	1	3.51954	1	0.074019	0.309655	0.216415	9	0	3	10		0	0	0	0	0	0	508500000	0
25	2022	0.200244	29	0.4772	0.647561	9	1	2.8107	1	0.039749	0.324498	0.257972	9	0	3	10		0	0	0	0	0	0	837700000	0
25	2023	0.0769807	30	0.490505	0.610907	8	1	2.87914	1	0.048077	0.377361	0.279876	8	0	3	10		0	0	0	0	0	0	1847000000	0
26	2003
26	2004
26	2005
26	2006
26	2007
26	2008
26	2009			0.446881				4.72104	1	0.047722	0.537983	0.517553	9	0	3	8
26	2010	0.598845	17	0.440729	0.246951	9	1	4.41781	1	0.047478	0.539556	0.471559	9	0	3	13	0.073	1	1	0.693147	1	0.693147	0	1781000000	0
26	2011	0.256536	18	0.429203	0.508592	9	1	4.89394	1	0.059734	0.614324	0.518694	9	0	3	12	0.1143	1	1	0.693147	1	0.693147	0	2561000000	0
26	2012	0.0866095	19	0.414946	0.356098	9	1	4.69508	1	0.037174	1.13152	0.564416	9	0	3	5	0.0798	1	1	0.693147	1	0.693147	0	3024000000	0
26	2013	0.069719	20	0.414946	0.574409	8	1	4.74884	1	0.037797	1.29341	0.56759	8	0	3	5	0.0846	0	0	0	0	0	0	3103000000	0
26	2014	0.0278413	21	0.414946	0.573604	9	1	4.68287	1	0.040492	0.98944	0.552603	9	0	3	10	0.0893	1	1	0.693147	1	0.693147	0	3278000000	0
26	2015	0.160996	22	0.417903	0.552019	9	1	4.23657	1	0.03088	0.739685	0.457733	9	0	3	9	0.053	1	1	0.693147	1	0.693147	0	3162000000	0
26	2016	-0.0569322	23	0.382805	0.553726	9	1	4.20428	1	0.026752	0.73788	0.406989	9	0	3	9	0.0465	1	1	0.693147	1	0.693147	0	2994000000	0
26	2017	-0.106147	24	0.382805	0.578171	9	1	4.3967	1	0.037606	0.792054	0.310582	9	0	3	11	0.0578	1	1	0.693147	1	0.693147	0	3346000000	0
26	2018	0.00555953	25	0.404818	0.533241	9	1	4.15281	1	0.051211	1.22222	0.286011	9	0	3	7	0.0715	1	1	0.693147	1	0.693147	0	3400000000	0
26	2019	0.0447904	26	0.372171	0.468198	9	1	4.29372	1	0.058666	0.84178	0.294179	9	0	3	10	0.0813	1	1	0.693147	1	0.693147	0	3704000000	0
26	2020	0.0685442	27	0.380706	0.586941	9	1	4.52989	1	0.075613	0.892167	0.303269	9	0	3	10	0.105	1	1	0.693147	1	0.693147	0	4243000000	0
26	2021	0.0228599	28	0.400697	0.516008	9	1	4.58082	1	0.095423	0.872224	0.266957	9	0	3	12	0.1287	1	1	0.693147	1	0.693147	0	5244000000	0
26	2022	0.00159685	29	0.390245	0.457581	9	1	4.1345	1	0.064825	0.997538	0.238204	9	0	3	6	0.085	1	1	0.693147	1	0.693147	0	4354000000	0
26	2023	0.0211596	30	0.395803	0.47042	9	1	4.34408	1	0.080077	0.967068	0.207041	9	0	3	6		1	1	0.693147	1	0.693147	0	4570000000	0
27	2003
27	2004
27	2005
27	2006
27	2007
27	2008
27	2009			0.728206				6.25684	1	0.077726	1.01286	0.481501	9	0	3	11
27	2010	-0.0390045	17	0.732145	0.099028	9	1	4.27906	1	0.054482	1.30809	0.435322	9	0	3	10	0.0984	2	1	1.09861	2	1.09861	0	12460000000	0
27	2011	0.0839053	18	0.728206	0.769373	9	1	3.13931	1	0.039051	1.95438	0.462982	9	0	3	11	0.0699	2	1	1.09861	2	1.09861	0	14390000000	0
27	2012	0.0269804	19	0.728206	0.770284	9	1	3.45327	1	0.035588	2.04739	0.457686	9	0	3	16	0.0648	2	1	1.09861	2	1.09861	0	12830000000	0
27	2013	0.0319628	20	0.729825	0.288352	9	1	3.90172	1	0.052823	2.29722	0.435835	9	0	3	12	0.0922	7	1	2.07944	3	1.38629	0	12350000000	0
27	2014	0.151164	21	0.729825	0.31591	9	1	3.87239	1	0.065041	1.30328	0.470503	9	0	3	10	0.1148	2	1	1.09861	2	1.09861	0	12510000000	0
27	2015	0.510545	22	0.729825	0.36918	9	1	3.63171	1	0.042643	1.49306	0.571741	9	0	3	12	0.0827	7	1	2.07944	3	1.38629	0	11130000000	0
27	2016	0.0481295	23	0.729825	0.775227	9	1	3.64639	1	0.023655	2.23462	0.592068	9	0	3	16		7	1	2.07944	3	1.38629	0	11320000000	0
27	2017	0.268948	24	0.729825	0.770339	9	1	4.17428	1	0.012239	3.21463	0.679887	9	0	3	15	0.0342	9	1	2.30259	5	1.79176	0	15550000000	0
27	2018	0.101552	25	0.750023	0.783287	9	1	3.62789	1	0.008828	4.08742	0.676944	9	0	3	11	0.0261	5	1	1.79176	3	1.38629	0	18530000000	0
27	2019	0.129748	26	0.750023	0.793596	9	1	4.38719	1	0.020191	3.9039	0.650566	9	0	3	11	0.0545	5	1	1.79176	3	1.38629	0	20820000000	0
27	2020	0.186763	27	0.751447	0.771284	9	1	3.23831	1	0.040609	3.93691	0.633063	9	0	3	10		6	1	1.94591	4	1.60944	2178000000	20450000000	0.106463
27	2021	0.156808	28	0.733807	0.749878	9	1	3.26388	1	0.017181	3.41268	0.622932	9	0	3	12	0.0425	6	1	1.94591	4	1.60944	3269000000	31570000000	0.103552
27	2022	0.0706231	29	0.743424	0.764685	9	1	2.68167	1	0.01813	4.66889	0.615473	9	0	3	12	0.0455	6	1	1.94591	4	1.60944	2315000000	37520000000	0.0616938
27	2023	0.0863102	30	0.753391	0.775141	7	1	3.79131	1	0.018891	5.0011	0.636206	7	0	3	11		2	1	1.09861	2	1.09861	2381000000	40500000000	0.0587917
28	2003
28	2004
28	2005
28	2006
28	2007
28	2008
28	2009			0.383342				5.19594	1	0.044465	0.713466	0.832209	9	0	3	6
28	2010	0.197112	17	0.383342	0.853625	9	1	5.14116	1	0.045792	0.716536	0.820599	9	0	3	12	0.2335	0	0	0	0	0	9244000	13060000000	0.00070757
28	2011	0.217626	18	0.383342	0.896025	9	1	5.24272	1	0.046923	1.36314	0.813874	9	0	3	8	0.2298	0	0	0	0	0	14124000	15130000000	0.00093349
28	2012	0.210504	19	0.383342	0.912165	8	1	5.41802	1	0.057033	0.990538	0.802164	8	0	3	9	0.263	0	0	0	0	0	36820733	18010000000	0.00204426
28	2013	0.189553	20	0.383342	0.808601	8	1	5.26567	1	0.052493	0.895177	0.790499	8	0	3	8	0.2306	0	0	0	0	0	58885081	21200000000	0.00277767
28	2014	0.160161	21	0.51	0.766187	9	1	4.85496	1	0.056085	0.789471	0.621854	9	0	3	10	0.1381	0	0	0	0	0	86159983	23950000000	0.00359684
28	2015	0.583399	22	0.520491	0.845378	9	1	4.60869	1	0.060455	0.595732	0.578883	9	0	3	10		0	0	0	0	0	75798959	25990000000	0.00291611
28	2016	0.0493869	23	0.532889	0.750791	8	1	4.167	1	0.074245	0.931881	0.581754	8	0	3	10	0.1438	0	0	0	0	0	54388986	41250000000	0.00131857
28	2017	0.048183	24	0.581901	0.78711	7	1	4.22651	1	0.052993	0.921578	0.55569	7	0	3	12	0.1165	0	0	0	0	0	0	41260000000	0
28	2018	0.294789	25	0.581901	0.804364	9	1	4.22894	1	0.052597	1.72985	0.519335	9	0	3	11	0.097	0	0	0	0	0	0	43120000000	0
28	2019	0.176235	26	0.581901	0.963692	11	1	4.172	1	0.047532	1.8335	0.541779	11	0	4	8	0.0966	0	0	0	0	0	0	52050000000	0
28	2020	0.163558	27	0.581901	0.771334	11	1	4.19868	1	0.047085	2.18391	0.573461	11	0	4	8	0.1019	0	0	0	0	0	0	59650000000	0
28	2021	0.0805452	28	0.573015	0.716174	10	1	3.99707	1	0.037088	2.90869	0.57876	10	0	4	10	0.0848	0	0	0	0	0	0	68360000000	0
28	2022	-0.0039249	29	0.573015	0.735984	10	1	4.22608	1	0.041493	3.23518	0.54372	10	0	4	9	0.0911	0	0	0	0	0	0	73440000000	0
28	2023	0.116279	30	0.573015	0.78004	9	1	4.08905	1	0.043432	3.18499	0.559021	9	0	4	6		0	0	0	0	0	0	75480000000	0
29	2003
29	2004
29	2005
29	2006
29	2007
29	2008
29	2009			0.638047				3.23541	1	0.007186	0.494863	0.638325	9	0	3	12
29	2010	0.00534938	17	0.638773	0.725992	9	1	4.70106	1	0.025154	0.748159	0.615344	9	0	3	11		3	1	1.38629	3	1.38629	647282	1021000000	0.00063393
29	2011	-0.0380309	18	0.635475	0.723668	9	1	3.91481	1	0.030596	1.04706	0.567289	9	0	3	5	0.0723	3	1	1.38629	3	1.38629	667283	1026000000	0.00065012
29	2012	0.142187	19	0.635475	0.731346	9	1	3.79281	1	0.030754	0.942772	0.594074	9	0	3	12		3	1	1.38629	3	1.38629	616830	1030000000	0.00059878
29	2013	0.135297	20	0.635475	0.72101	9	1	5.65477	1	0.057599	1.16464	0.588383	9	0	3	7		3	1	1.38629	3	1.38629	596205	2116000000	0.0002817
29	2014	0.0379585	21	0.635475	0.754451	9	1	6.43079	1	0.069395	0.674703	0.535301	9	0	3	5		3	1	1.38629	3	1.38629	585537	2132000000	0.0002746
29	2015	-0.0446073	22	0.636627	0.73172	9	1	6.73256	1	0.070384	0.342735	0.472851	9	0	3	5		3	1	1.38629	3	1.38629	453304	2163000000	0.00020954
29	2016	-0.0943403	23	0.636627	0.745429	9	1	5.41153	1	0.078211	0.358016	0.335385	9	0	3	7		3	1	1.38629	3	1.38629	559177	2352000000	0.00023774
29	2017	0.0537994	24	0.636627	0.745427	9	1	3.42487	1	0.047569	0.378718	0.323178	9	0	3	5		3	1	1.38629	3	1.38629	609132	1346000000	0.00045258
29	2018	0.169612	25	0.636627	0.745427	9	1	9.28101	1	0.115532	0.441793	0.314014	9	0	3	4		3	1	1.38629	3	1.38629	593904	2175000000	0.00027304
29	2019	0.0522468	26	0.636627	0.745427	9	1	10.2914	1	0.113037	0.473374	0.282032	9	0	3	5		3	1	1.38629	3	1.38629	588762	2549000000	0.000231
29	2020	0.0055497	27	0.636627	0.724909	11	1	5.99461	1	0.058896	0.737994	0.259237	11	0	3	11		1	1	0.693147	1	0.693147	839012	1615000000	0.00051951
29	2021	0.252299	28	0.571927	0.724217	9	1	4.34474	1	0.039139	0.852581	0.316243	9	0	3	10		3	1	1.38629	3	1.38629	632525	1321000000	0.0004789
29	2022	-0.0796973	29	0.559972	0.709745	8	1	2.89484	1	0.025198	0.446909	0.246623	8	1	3	7		2	1	1.09861	2	1.09861	477652	634400000	0.00075294
29	2023	0.13982	30	0.557849	0.715329	9	1	1.2558	1	-0.073538	0.603275	0.417739	9	1	3	9		1	1	0.693147	1	0.693147	690265	530900000	0.00130021
30	2003
30	2004
30	2005
30	2006
30	2007
30	2008
30	2009			0				2.15459	1	0.270756	0.0205503	41.9394	7	1	3	6
30	2010	0.764563	17	0.0278659	0.07296	7	0	3.83167	1	-6.71394	0.0310924	29.454	7	1	3	6		0	0	0	0	0	0	1.48036e+06	0
30	2011	-0.104853	18	0.12864	0.155888	7	0	-6.57303	1	20.7876	0.0318643	0.969146	7	1	3	8		0	0	0	0	0	0	109007	0
30	2012	93.7557	19	0	0.348169	7	1		1	-0.081278	0.0108567	1.06695	7	1	3	16		0	0	0	0	0	0	0
30	2013	0.134041	20	0.376081	0.204798	8	0	2.19357	1	0.165489	0.90889	0.402571	8	0	3	7		1	1	0.693147	1	0.693147	14363237	5228000000	0.00274747
30	2014	0.0226103	21	0.347451	0.48838	8	0	1.92221	1	0.093511	0.671469	0.345046	8	0	3	8	0.1412	1	1	0.693147	1	0.693147	13463658	5010000000	0.00268735
30	2015	0.111986	22	0.377585	0.503546	9	0	1.64697	1	0.068368	0.619219	0.343888	9	0	3	4	0.099	1	1	0.693147	1	0.693147	18283344	4332000000	0.00422101
30	2016	0.122148	23	0.377585	0.771916	9	0	1.94253	1	0.078868	0.832455	0.3635	9	0	3	7	0.1172	1	1	0.693147	1	0.693147	27800195	5857000000	0.00474654
30	2017	0.14233	24	0.380269	0.744182	9	0	2.06569	1	0.08426	0.998327	0.389791	9	0	3	9	0.1295	1	1	0.693147	1	0.693147	22652808	7193000000	0.00314917
30	2018	0.127145	25	0.566483	0.749222	9	0	1.6479	1	0.079257	1.75077	0.389844	9	0	3	8	0.1226	1	1	0.693147	1	0.693147	37024134	7853000000	0.00471493
30	2019	0.106014	26	0.387258	0.747507	9	0	1.89809	1	0.0718	1.5146	0.423117	9	0	3	10	0.1185	1	1	0.693147	1	0.693147	29142799	10060000000	0.0028958
30	2020	0.119258	27	0.546879	0.801096	9	0	1.86111	1	0.066355	1.10568	0.427812	9	0	3	14	0.1098	2	1	1.09861	2	1.09861	33124593	11110000000	0.00298059
30	2021	0.0276206	28	0.546468	0.756984	9	0	1.24294	1	0.053089	1.12394	0.427218	9	0	3	13	0.0914	4	1	1.60944	3	1.38629	568600000	12830000000	0.0443217
30	2022	0.028204	29	0.546468	0.734426	9	0	0.61663	1	0.031107	1.94108	0.44487	9	0	3	12	0.0553	4	1	1.60944	3	1.38629	674000000	12570000000	0.0536213
30	2023	0.111047	30	0.568089	0.774013	9	0	1.41017	1	0.045539	1.85357	0.481522	9	0	3	9		4	1	1.60944	3	1.38629	762600000	15840000000	0.0481342
31	2003
31	2004
31	2005
31	2006
31	2007
31	2008
31	2009			0.506505				5.57519	1	0.03366	0.652353	0.513593	9	0	3	12
31	2010	0.455118	17	0.506505	0.578976	9	1	5.99858	1	0.033149	1.78535	0.696077	9	0	3	18	0.0905	0	0	0	0	0	0	2114000000	0
31	2011	0.566793	18	0.506505	0.595564	9	1	9.38509	1	0.027761	4.73037	0.781679	9	0	3	13		0	0	0	0	0	0	5541000000	0
31	2012	0.0735044	19	0.506505	0.558334	9	1	8.84538	1	0.02018	4.40556	0.782565	9	0	3	8	0.0898	0	0	0	0	0	0	7945000000	0
31	2013	0.16011	20	0.506505	0.526287	8	1	9.44767	1	0.024368	6.03404	0.779069	8	0	3	10	0.1025	0	0	0	0	0	0	10180000000	0
31	2014	0.1406	21	0.506505	0.581883	9	1	10.5131	1	0.020775	3.01818	0.769711	9	0	3	9	0.0847	0	0	0	0	0	0	9041000000	0
31	2015	0.231283	22	0.492978	0.514475	9	1	9.88919	1	0.019703	2.17093	0.79961	9	0	3	16	0.0903	0	0	0	0	0	0	13500000000	0
31	2016	0.0746092	23	0.492978	0.512981	7	1	12.2204	1	0.022873	3.78756	0.815795	7	0	3	36	0.1181	0	0	0	0	0	0	18030000000	0
31	2017	0.236215	24	0.492978	0.525713	9	1	9.81703	1	0.025321	5.22069	0.844959	9	0	3	27		2	1	1.09861	1	0.693147	0	14040000000	0
31	2018	1.11716	25	0.509016	0.540986	9	1	8.67421	1	0.024015	10.3007	0.849079	9	0	3	15	0.1457	2	1	1.09861	1	0.693147	0	14120000000	0
31	2019	0.14846	26	0.235163	0.633691	8	1	8.54713	1	0.027012	6.49866	0.767767	8	0	3	12	0.0871	48	1	3.89182	4	1.60944	0	33790000000	0
31	2020	0.0851487	27	0.215388	0.548656	11	1	7.74403	1	0.005862	10.5978	0.771622	11	0	4	9	0.0246	48	1	3.89182	4	1.60944	0	38450000000	0
31	2021	0.0643199	28	0.215065	0.545121	11	1	6.79242	1	0.00372	13.3055	0.755127	11	0	4	14	0.0147	47	1	3.8712	4	1.60944	0	42610000000	0
31	2022	0.00801573	29	0.215065	0.780302	11	1	5.80277	1	-0.010407	13.3051	0.778465	11	0	4	14	-0.0468	42	1	3.7612	4	1.60944	0	39580000000	0
31	2023	-0.0763462	30	0.215065	0.778692	10	1	5.71592	1	0.000588	15.5582	0.767269	10	0	4	11		0	0	0	0	0	0	36780000000	0
32	2003
32	2004
32	2005
32	2006
32	2007
32	2008
32	2009			0.46278				3.93299	1	0.03455	0.715692	0.448143	8	0	3	7
32	2010	0.24282	17	0.460633	0.460723	9	1	3.90754	1	0.032906	0.653341	0.461773	9	0	3	13		0	0	0	0	0	220400000	1495000000	0.147467
32	2011	-0.119322	18	0.460633	0.488152	9	1	3.7405	1	0.0293	1.17569	0.447662	9	0	3	8	0.0516	0	0	0	0	0	654600000	1722000000	0.380106
32	2012	0.0748254	19	0.460633	0.481091	9	1	2.61878	1	0.109596	0.995353	0.380335	9	0	3	10		0	0	0	0	0	680600000	1517000000	0.448654
32	2013	-0.112648	20	0.460633	0.479566	9	1	3.2629	1	0.009401	0.743664	0.32395	9	0	3	10		0	0	0	0	0	720100000	1625000000	0.443042
32	2014	0.842883	21	0.460633	0.48053	10	1	2.25661	1	0.012249	0.556029	0.274148	10	0	3	9		0	0	0	0	0	666800000	1441000000	0.462741
32	2015	-0.231732	22	0.609462	0.558375	10	1	2.2805	1	0.027865	0.235981	0.290364	10	0	3	11		0	0	0	0	0	544200000	1970000000	0.276253
32	2016	-0.0801238	23	0.609462	0.518089	9	1	2.27025	1	0.022424	0.309966	0.20752	9	0	3	8		0	0	0	0	0	717100000	1987000000	0.360841
32	2017	0.122241	24	0.609462	0.52326	9	1	2.82173	1	0.006731	0.453718	0.186046	9	0	3	11		0	0	0	0	0	713800000	1721000000	0.414727
32	2018	-0.018714	25	0.610667	0.662885	9	1	3.60269	1	0.05478	0.74234	0.295935	9	0	3	10		0	0	0	0	0	724500000	1601000000	0.452613
32	2019	0.0877127	26	0.620615	0.664776	9	1	3.96318	1	0.070194	0.399177	0.292026	9	0	3	8		0	0	0	0	0	673000000	1501000000	0.448335
32	2020	14.3904	27	0.620615	0.628659	9	1	4.77673	1	0.076695	0.349587	0.300958	9	0	3	14		0	0	0	0	0	669800000	1521000000	0.440444
32	2021	0.27422	28	0.501203	0.628043	9	1	2.13034	1	0.047433	1.86853	0.785055	9	0	3	17		1	1	0.693147	1	0.693147	74415075	42700000000	0.00174259
32	2022	0.150458	29	0.458845	0.492119	9	1	1.73543	1	0.014717	2.30443	0.808366	9	0	3	12	0.0705	0	0	0	0	0	443000000	51050000000	0.00867756
32	2023	0.0695252	30	0.472314	0.50369	9	1	1.68079	1	0.015992	2.34497	0.789892	9	0	3	10		0	0	0	0	0	917800000	56280000000	0.0163072
33	2003
33	2004
33	2005
33	2006
33	2007
33	2008
33	2009			0				2.86852	0	-0.049971	0.205437	0.429536	8	1	2	6
33	2010	0.0557182	16	0	0.31667	9	1	3.01315	0	0.008141	0.29414	0.447815	9	1	3	6		0	0	0	0	0	0	71499913	0
33	2011	-0.0211515	17	0	0.295864	9	1	2.43848	0	0.005399	0.432673	0.430425	9	1	3	5		0	0	0	0	0	0	72479994	0
33	2012	-0.0896004	18	0	0.293229	9	1	2.49634	0	-0.05169	0.333943	0.428603	9	1	3	5		0	0	0	0	0	0	67009730	0
33	2013	0.202756	19	0	0.297178	9	1	2.89583	0	0.006739	0.444314	0.518756	9	1	3	8	0.0128	0	0	0	0	0	0	80283349	0
33	2014	-0.17318	20	0	0.31793	8	1	0.840251	0	-0.901906	0.262764	1.41133	8	1	3	8		0	0	0	0	0	0	64379717	0
33	2015	-0.0914607	21	0	0.31793	9	1	10.5207	0	0.162824	0.124118	0.977342	9	1	3	10		0	0	0	0	0	0	117200000	0
33	2016	-0.247866	22	0	0.317679	9	1	3.6976	0	0.015024	0.0715601	0.928519	9	1	3	9		0	0	0	0	0	0	114800000	0
33	2017
34	2003
34	2004
34	2005
34	2006
34	2007
34	2008
34	2009			0.160063				2.64454	0	0.734655	0.0478681	6.34771	7	1	3	6
34	2010	0.252633	16	0.146011	0.116099	7	1	3.70575	0	2.93301	0.0637268	0.650283	7	1	3	7		0	0	0	0	0	23422600	402200000	0.0582416
34	2011	0.0991684	17	0	0.424098	7	1	2.83756	0	0.083742	0.148334	0.589127	7	1	3	7		0	0	0	0	0	20537900	433700000	0.0473565
34	2012	-0.0677546	18	0.123371	0.402826	7	1	2.27644	0	0.020015	0.132522	0.538522	7	1	3	6		0	0	0	0	0	8.52628e+06	457300000	0.0186453
34	2013	0.954054	19	0.123371	0.410402	7	1	2.2044	0	0.05865	0.250958	0.719504	7	1	3	5		0	0	0	0	0	11489591	533100000	0.0215541
34	2014	0.220662	20	0.123371	0.392011	7	1	1.90431	0	0.146381	0.188548	0.641221	7	1	3	9		0	0	0	0	0	13357782	509100000	0.0262403
34	2015	-0.0295878	21	0.123371	0.414439	7	1	1.28728	0	0.046969	0.0447768	0.582597	7	1	3	7	0.1142	0	0	0	0	0	11290826	458100000	0.024649
34	2016	37.0322	22	0.0401513	0.488032	7	1	5.09624	0	0.046071	1.16702	0.844418	7	0	3	13	0.152	1	1	0.693147	1	0.693147	2757000000	40530000000	0.0680333
34	2017	0.42459	23	0.0401513	0.39124	6	1	5.35952	0	0.035012	1.7181	0.861665	6	1	4	12		3	1	1.38629	3	1.38629	3654000000	62220000000	0.0587286
34	2018	0.0705413	24	0.0401513	0.380782	8	1	5.5193	0	0.020535	2.95382	0.851975	8	1	4	13	0.1342	4	1	1.60944	4	1.60944	4932000000	81860000000	0.060245
34	2019	0.132207	25	0.0401513	0.342924	8	1	5.55306	0	0.025328	2.26606	0.851301	8	1	4	11	0.1604	4	1	1.60944	4	1.60944	7252000000	86800000000	0.0835484
34	2020	0.0431224	26	0.039817	0.263456	7	1	5.54799	0	0.020765	2.16824	0.846763	7	1	4	10	0.1327	5	1	1.79176	4	1.60944	6704000000	92060000000	0.0728241
34	2021	0.270983	27	0.039747	0.216502	6	1	4.8694	0	0.007173	3.7243	0.830145	6	1	4	15	0.0378	6	1	1.94591	4	1.60944	9097000000	122400000000	0.0743298
34	2022	0.0310232	28	0.0392872	0.419191	7	1	4.69561	0	0.026172	2.74214	0.795604	7	1	5	13	0.126	5	1	1.79176	3	1.38629	10390000000	115900000000	0.089702
34	2023	0.116065	29	0.0392212	0.326293	8	1	4.71574	0	0.028352	2.24114	0.793701	8	1	5	11		13	1	2.63906	7	2.07944	12960000000	119600000000	0.108379
35	2003
35	2004
35	2005
35	2006
35	2007
35	2008
35	2009			0.0221324				11.5964	0	-0.033075	0.530871	3.27272	7	0	3	5
35	2010	0.0832324	16	0.0221324	0.1133	7	1	53.6884	0	0.081736	0.593996	3.0195	7	0	3	5		0	0	0	0	0	0	5284747	0
35	2011	0.0693605	17	0	0.055005	7	1	9.18153	0	-0.035428	0.346376	2.92279	7	1	3	7		0	0	0	0	0	0	5529392	0
35	2012	-0.516252	18	0	0.572934	7	1	8.88022	0	-1.347	0.133022	7.03434	7	1	3	5		0	0	0	0	0	0	95894669	0
35	2013	5.60767	19	0.141246	0.266529	7	1	3.25558	0	7.10894	0.00518404	-0.194698	7	1	3	7		0	0	0	0	0	0	40922835	0
35	2014	0.608382	20	0.0374653	0.224302	7	1	7.44858	0	0.106628	0.41804	0.504266	7	0	3	9	0.1079	0	0	0	0	0	0	550900000	0
35	2015	0.344328	21	0	0.470182	7	1	6.10331	0	0.059493	0.462766	0.579366	7	0	3	9	0.1233	0	0	0	0	0	0	825400000	0
35	2016	0.363596	22	0	0.381311	7	1	4.96247	0	0.040726	0.658034	0.65617	7	0	3	12	0.1027	2	1	1.09861	2	1.09861	0	980500000	0
35	2017	0.355384	23	0.0112107	0.520508	7	1	4.32678	0	0.031835	0.895184	0.625057	7	0	3	14		4	1	1.60944	3	1.38629	0	1612000000	0
35	2018	0.0834717	24	0.0112107	0.512019	7	1	2.65393	0	0.026247	1.25342	0.626002	7	0	3	10	0.0675	8	1	2.19722	4	1.60944	5.34125e+06	1847000000	0.00289204
35	2019	4.36921	25	0	0.545994	7	1	-1.16244	0	0.027432	3.03736	0.752553	7	0	3	12	0.0658	127	1	4.85203	25	3.2581	16220000000	18590000000	0.872499
35	2020	0.0651411	26	0	0.496291	7	1	-1.14306	0	0.016965	4.85676	0.751984	7	0	3	10	0.0663	139	1	4.94164	27	3.3322	19300000000	21870000000	0.882379
35	2021	-0.513687	27	0	0.494543	7	1	-1.22709	0	0.023186	1.61521	0.544809	7	0	3	9	0.0778	31	1	3.46574	14	2.70805	16750000000	20590000000	0.813328
35	2022	0.0803431	28	0	0.506274	7	1	1.68473	0	0.004772	2.06851	0.60563	7	0	3	7	0.0117	17	1	2.89037	10	2.3979	1671000000	6707000000	0.249105
35	2023	0.0621277	29	0	0.474133	7	1	1.71445	0	0.014084	2.25484	0.614524	7	0	3	5		0	0	0	0	0	1340000000	5324000000	0.25169
36	2003
36	2004
36	2005
36	2006
36	2007
36	2008
36	2009			0.00330769				39.0571	0	0.141081	0.424206	0.441038	9	0	3	4
36	2010	0.339044	16	0.00330769	0.334765	9	1	21.8769	0	0.083314	0.945273	0.47908	9	0	3	9	0.1397	0	0	0	0	0	0	1115000000	0
36	2011	-0.0749372	17	0.00330769	0.32452	9	1	8.6177	0	0.024429	1.39131	0.40477	9	0	3	4	0.0427	0	0	0	0	0	0	506700000	0
36	2012	0.10485	18	0.00232895	0.321064	9	1	5.78096	0	0.02124	1.08793	0.430298	9	0	3	7	0.0355	0	0	0	0	0	0	348100000	0
36	2013	-0.0167218	19	0.00232895	0.318907	11	1	2.68089	0	0.02715	1.29631	0.395484	11	0	4	10		0	0	0	0	0	0	192600000	0
36	2014	0.0889058	20	0	0.313671	12	1	2.63803	0	0.006876	0.895438	0.454282	12	0	4	7		0	0	0	0	0	0	205300000	0
36	2015	0.414718	21	0	0.380293	12	1	4.69048	0	0.017166	0.631831	0.584915	12	0	4	9	0.0353	0	0	0	0	0	0	409000000	0
36	2016	0.50462	22	0	0.355596	11	1	17.2426	0	0.167159	1.01299	0.586168	11	0	4	8	0.3362	0	0	0	0	0	0	2172000000	0
36	2017	-0.103523	23	0	0.352015	11	1	25.1356	0	0.148815	0.844909	0.417036	11	0	4	7	0.27	0	0	0	0	0	0	3972000000	0
36	2018	0.249394	24	0	0.386113	11	1	17.4259	0	0.105155	1.73191	0.500599	11	0	4	6	0.1895	0	0	0	0	0	0	3335000000	0
36	2019	0.114656	25	0	0.402237	7	1	16.9477	0	0.077363	1.89845	0.534994	7	0	3	6		0	0	0	0	0	0	3169000000	0
36	2020	-0.106862	26	0	0.364044	7	1	13.1733	0	0.067251	1.83616	0.462818	7	0	3	5		0	0	0	0	0	0	2705000000	0
36	2021	-0.116039	27	0	0.399219	7	1	8.48091	0	0.051641	1.48846	0.372875	7	0	3	5	0.0878	0	0	0	0	0	0	1882000000	0
36	2022	-0.0365297	28	0	0.370808	7	1	8.90867	0	0.063675	1.53677	0.322254	7	0	3	5	0.0957	0	0	0	0	0	0	2344000000	0
36	2023	-0.090711	29	0	0.352793	7	1	2.40933	0	0.011302	1.45485	0.261167	7	0	3	8		0	0	0	0	0	0	565200000	0
37	2003
37	2004
37	2005
37	2006
37	2007
37	2008
37	2009			0.353857				1.41971	0	0.024214	1.43365	0.582695	13	0	5	14
37	2010	0.0715216	16	0.344417	0.617808	11	1	-5.12574	0	-0.024189	2.1368	0.633932	11	0	5	10		1	1	0.693147	1	0.693147	6500000	1602000000	0.00405811
37	2011	0.133264	17	0.334917	0.597713	15	1	-9.11244	0	0.001683	3.2883	0.653787	15	0	6	14		1	1	0.693147	1	0.693147	28450800	2416000000	0.0117769
37	2012	-0.0746153	18	0.331017	0.589118	14	1	-5.75626	0	-0.042772	2.84695	0.688802	14	0	5	8		1	1	0.693147	1	0.693147	10240000	1265000000	0.00809201
37	2013	-0.0173004	19	0.329399	0.585875	15	1	-3.15863	0	0.01337	2.79664	0.669176	15	0	6	8		1	1	0.693147	1	0.693147	8023296	1110000000	0.00722541
37	2014	-0.0705616	20	0.325027	0.58334	15	1	-3.43454	0	-0.080336	1.50808	0.727446	15	0	6	5		1	1	0.693147	1	0.693147	5.95771e+06	1234000000	0.00482757
37	2015	-0.094249	21	0.228211	0.459893	15	1	0.428165	0	-0.172126	0.799515	0.880147	15	0	6	10		1	1	0.693147	1	0.693147	9.29679e+06	1345000000	0.00691202
37	2016	-0.0471959	22	0.240343	0.436043	15	1	1.08983	0	0.282831	0.868145	0.536181	15	0	6	13		1	1	0.693147	1	0.693147	0	1574000000	0
37	2017	-0.339138	23	0.241364	0.423405	9	1	1.39217	0	0.000104	0.891807	0.298029	9	0	3	13		1	1	0.693147	1	0.693147	0	2046000000	0
37	2018	0.1468	24	0.239908	0.423109	9	1	1.03411	0	0.004023	1.47659	0.384122	9	0	3	4		1	1	0.693147	1	0.693147	0	1885000000	0
37	2019	-0.0265747	25	0.244043	0.462744	9	1	1.32706	0	0.007874	0.606403	0.359328	9	0	3	9		1	1	0.693147	1	0.693147	0	1223000000	0
37	2020	-0.0616386	26	0.241974	0.424885	9	1	1.68329	0	0.02177	0.656982	0.308885	9	0	3	8		1	1	0.693147	1	0.693147	0	985300000	0
37	2021	-0.0764121	27	0.230228	0.424883	9	1	1.93285	0	-0.175328	0.851043	0.434287	9	0	3	10		1	1	0.693147	1	0.693147	0	757200000	0
37	2022	-0.0658732	28	0.230228	0.42563	9	1	1.25385	0	-0.06876	0.783003	0.465578	9	0	3	9		1	1	0.693147	1	0.693147	0	694200000	0
37	2023	-0.213663	29	0.230228	0.425547	9	1	-11.8471	0	-0.000862	0.638145	0.321344	9	0	3	12		1	1	0.693147	1	0.693147	0	589800000	0
38	2003
38	2004
38	2005
38	2006
38	2007
38	2008
38	2009			0				48.2761	0	0.060758	0.40143	0.676062	7	1	3	9
38	2010	0.0871437	16	0	0	7	1	34.3349	0	0.06038	0.436413	0.642323	7	1	3	8		0	0	0	0	0	0	301300000	0
38	2011	0.217584	17	0	0	7	1	8.05554	0	0.004558	0.531369	0.697332	7	1	3	8		0	0	0	0	0	0	99039894	0
38	2012	-0.0322118	18	0	0	7	1	13.871	0	0.004494	0.514253	0.682689	7	1	3	8		0	0	0	0	0	0	206200000	0
38	2013	0.115969	19	0	0	7	1	9.14799	0	0.004504	0.566085	0.703714	7	1	3	9		0	0	0	0	0	0	168400000	0
38	2014	0.00349088	20	0	0.074115	7	1	2.76202	0	-0.080574	0.41525	0.785173	7	1	3	8		0	0	0	0	0	0	213200000	0
38	2015	0.0899833	21	0	0.246328	7	1	15.7276	0	0.011291	0.136023	0.792083	7	0	3	7	0.0521	0	0	0	0	0	0	305400000	0
38	2016	7.58461	22	0	0.155579	9	1	10.8466	0	0.067375	0.422183	0.200153	9	0	3	22		1	1	0.693147	1	0.693147	0	1029000000	0
38	2017	-0.0972368	23	0	0.131136	8	1	11.2975	0	0.058917	0.531579	0.06498	8	0	3	20	0.0664	1	1	0.693147	1	0.693147	0	1510000000	0
38	2018	-0.474389	24	0	0.461372	8	1	4.29982	0	-0.579772	0.454797	0.133376	8	0	3	17		0	0	0	0	0	0	2569000000	0
38	2019	-0.0384412	25	0	0.354792	6	1	4.44922	0	0.041643	0.470897	0.055956	6	1	3	18		0	0	0	0	0	0	1835000000	0
38	2020	0.110153	26	0	0.338695	6	1	8.38648	0	0.025811	0.645291	0.102017	6	1	3	7		0	0	0	0	0	0	2130000000	0
38	2021	-0.104325	27	0	0.352409	6	1	5.3238	0	-0.224049	0.645928	0.228375	6	1	3	6		0	0	0	0	0	0	2259000000	0
39	2003
39	2004
39	2005
39	2006
39	2007
39	2008
39	2009			0				2.37167	0	0.030055	1.31401	0.576357	8	0	3	16
39	2010	0.448956	16	0	0.230914	7	1	3.46446	0	0.062321	1.07761	0.645179	7	0	3	13	0.1484	34	1	3.55535	12	2.56495	3142000000	51770000000	0.060699
39	2011	0.189007	17	0	0.074104	8	1	4.005	0	0.061758	2.46112	0.664184	8	0	3	18	0.1693	36	1	3.61092	14	2.70805	5180000000	64130000000	0.0807855
39	2012	-0.0212756	18	0.00268105	0.464771	8	1	3.15887	0	0.030316	2.25104	0.648892	8	0	3	21	0.0873	39	1	3.68888	14	2.70805	5968000000	54330000000	0.109831
39	2013	0.152615	19	0	0.477486	7	1	2.88579	0	0.038857	1.96958	0.662616	7	0	3	11	0.1075	45	1	3.82864	14	2.70805	5190000000	57870000000	0.0896722
39	2014	0.208939	20	0	0.46074	8	1	2.84873	0	0.037834	1.88269	0.689185	8	0	3	20	0.1112	16	1	2.83321	6	1.94591	8373000000	70070000000	0.119493
39	2015	0.21966	21	0.0270046	0.168272	7	1	2.63963	0	0.023357	2.27744	0.667536	7	0	3	19	0.064	19	1	2.99573	7	2.07944	6316000000	58690000000	0.107625
39	2016	0.164003	22	0.0418525	0.178849	8	1	2.43273	0	0.006353	3.4957	0.685954	8	0	3	22	0.0188	59	1	4.09434	16	2.83321	9323000000	51110000000	0.182398
39	2017	0.0480652	23	0.0388481	0.521935	8	1	3.34492	0	0.024751	2.581	0.668943	8	0	3	21	0.073	58	1	4.07754	15	2.77259	10280000000	76300000000	0.13471
39	2018	0.216529	24	0.0364469	0.490576	8	1	2.42845	0	0.028108	6.42465	0.670181	8	0	3	26	0.0776	27	1	3.3322	12	2.56495	11760000000	93500000000	0.125796
39	2019	0.0832278	25	0.0364213	0.511854	8	1	2.3773	0	0.015167	6.06303	0.680212	8	0	3	20	0.0456	26	1	3.29584	12	2.56495	12270000000	85820000000	0.142929
39	2020	-0.150464	26	0.130919	0.524492	9	1	2.25526	0	0.037772	3.43202	0.631672	9	1	3	20	0.1116	17	1	2.89037	10	2.3979	10060000000	94160000000	0.106833
39	2021	0.0554744	27	0.127728	0.447638	9	1	3.66546	0	0.055639	3.08925	0.630773	9	1	3	31	0.1467	17	1	2.89037	10	2.3979	11760000000	163700000000	0.0718507
39	2022	-0.0545776	28	0.111414	0.296092	8	1	2.62547	0	0.030652	4.48227	0.570554	8	1	3	29	0.0734	15	1	2.77259	10	2.3979	17750000000	141500000000	0.125431
39	2023	0.108727	29	0.112706	0.362882	9	1	2.12877	0	0.012113	5.11652	0.600463	9	0	3	26		16	1	2.83321	7	2.07944	18270000000	127800000000	0.142975
40	2003
40	2004
40	2005
40	2006
40	2007
40	2008
40	2009			0.00456778				2.82481	0	0.019353	0.839876	0.641099	12	0	4	14
40	2010	-0.2078	16	0.00456778	0.315315	12	1	3.91924	0	0.036122	0.960976	0.613091	12	0	4	12		0	0	0	0	0	0	777200000	0
40	2011	-0.173107	17	0.00456778	0.363045	11	1	4.89163	0	0.067351	1.16545	0.477982	11	0	4	13	0.1425	0	0	0	0	0	0	817400000	0
40	2012	0.519139	18	0.00456778	0.358813	11	1	8.18162	0	0.081615	1.20239	0.593918	11	0	4	18	0.1666	0	0	0	0	0	0	860900000	0
40	2013	0.388651	19	0.00456778	0.383148	11	1	4.9345	0	0.030126	2.02256	0.683762	11	0	4	13		0	0	0	0	0	0	815100000	0
40	2014	0.0719722	20	0	0.367125	11	1	4.68767	0	0.012921	1.38395	0.702902	11	0	4	12		0	0	0	0	0	0	1037000000	0
40	2015	0.585294	21	0.00456778	0.415164	11	1	6.01581	0	0.011241	0.965466	0.804167	11	1	4	18	0.0468	0	0	0	0	0	0	1666000000	0
40	2016	1.55403	22	0	0.391842	11	1	4.45078	0	0.014577	1.05197	0.365806	11	1	4	17	0.016	0	0	0	0	0	0	3774000000	0
40	2017	0.671887	23	0	0.674714	11	1	4.64587	0	0.023378	1.53846	0.600067	11	1	4	23	0.0467	0	0	0	0	0	0	8131000000	0
40	2018	0.190963	24	0	0.51638	11	1	4.22725	0	0.035576	3.20211	0.576703	11	1	4	17	0.0773	0	0	0	0	0	0	8676000000	0
40	2019	-0.0998114	25	0	0.320572	9	1	3.63174	0	-0.029265	4.98577	0.563673	9	1	4	16		0	0	0	0	0	20134312	6806000000	0.00295842
40	2020	-0.154453	26	0	0.231803	9	1	3.74135	0	-0.036406	5.04918	0.534554	9	1	3	10		0	0	0	0	0	2.59024e+06	3471000000	0.00074616
40	2021	-0.00184121	27	0.00179643	0.199295	9	1	7.37659	0	-0.023063	4.49852	0.557142	9	1	3	11		0	0	0	0	0	8.72884e+06	3877000000	0.0022516
40	2022	-0.023494	28	0	0.191283	8	1	6.17712	0	-0.011956	4.6682	0.557906	8	1	3	4	-0.0274	0	0	0	0	0	19933278	3036000000	0.00656519
40	2023
42	2003
42	2004
42	2005
42	2006
42	2007
42	2008
42	2009			0.368004				9.72197	0	0.044449	1.21198	0.680323	9	0	3	10
42	2010	0.0477096	16	0.368004	0.694166	9	1	8.35108	0	0.05456	1.63428	0.648746	9	0	3	7		0	0	0	0	0	0	1447000000	0
42	2011	0.0542469	17	0.368004	0.74604	9	1	8.79997	0	0.045789	2.1708	0.646232	9	0	3	11	0.1262	0	0	0	0	0	0	1917000000	0
42	2012	0.0500777	18	0.297496	0.799289	9	1	11.5237	0	0.056174	1.56168	0.613915	9	0	3	7	0.1419	0	0	0	0	0	0	2698000000	0
42	2013	0.0640521	19	0.100512	0.728986	8	1	7.95184	0	0.052273	1.30471	0.616542	8	0	3	8	0.1322	0	0	0	0	0	0	2213000000	0
42	2014	1.02701	20	0.100512	0.687121	9	1	8.41344	0	0.025263	2.206	0.796201	9	1	3	11	0.0926	0	0	0	0	0	0	3033000000	0
42	2015	0.518678	21	0.0723802	0.617011	9	1	9.51305	0	0.019592	1.77048	0.771898	9	1	3	16	0.0712	1	1	0.693147	1	0.693147	0	5048000000	0
42	2016	0.184401	22	0.0724062	0.647937	9	1	8.74073	0	0.008238	2.16715	0.799012	9	1	3	16		3	1	1.38629	1	0.693147	0	8116000000	0
42	2017	0.495798	23	0	0.645355	9	1	9.21578	0	0.016732	4.04254	0.842186	9	1	3	16	0.0885	6	1	1.94591	1	0.693147	0	8654000000	0
42	2018	0.0557269	24	0.0677558	0.766105	9	1	8.72832	0	0.009255	6.17351	0.833525	9	0	3	16	0.0541	6	1	1.94591	1	0.693147	0	7942000000	0
42	2019	-0.0197426	25	0.0677558	0.739935	9	1	6.76984	0	0.014772	6.25223	0.822497	9	0	3	13	0.0841	0	0	0	0	0	0	7213000000	0
42	2020	-0.0154574	26	0.0677558	0.77073	8	1	7.31301	0	0.003571	7.31397	0.815569	8	0	3	10		0	0	0	0	0	0	10700000000	0
42	2021	-0.0676289	27	0.0677558	0.788111	8	1	5.99395	0	0.001521	7.73309	0.801428	8	0	3	7		0	0	0	0	0	0	8676000000	0
42	2022	-0.114648	28	0.0577557	0.713855	8	1	6.22971	0	0.000231	6.94995	0.77605	8	1	3	4		0	0	0	0	0	0	7083000000	0
42	2023	-0.156515	29	0.0519742	0.658738	8	1	6.52308	0	-0.062571	8.10904	0.819805	8	1	3	6		0	0	0	0	0	0	7621000000	0
43	2003
43	2004
43	2005
43	2006
43	2007
43	2008
43	2009
43	2010																0.1251
43	2011																0.1473
43	2012																0.1079
43	2013																0.1214
43	2014																0.1154
43	2015																0.079
43	2016																0.029
43	2017																-0.0076
43	2018
43	2019
43	2020
43	2021
45	2003
45	2004
45	2005
45	2006
45	2007
45	2008
45	2009			0.591444				3.37632	1	0.055564	0.270634	0.385411	7	0	3	11
45	2010	1.06267	16	0.597768	0.795435	9	1	2.47804	1	0.033124	0.329078	0.186933	9	0	3	13	0.0302	0	0	0	0	0	388600000	637800000	0.609285
45	2011	0.0923055	17	0.593406	0.669101	9	1	2.27511	1	0.028245	0.630041	0.242557	9	0	3	10	0.0357	0	0	0	0	0	417700000	712900000	0.585868
45	2012	0.0400579	18	0.59269	0.626426	9	1	-0.554825	1	-0.04391	0.920002	0.307152	9	0	3	12	-0.0622	0	0	0	0	0	569200000	845100000	0.673538
45	2013	0.516361	19	0.493954	0.695954	9	1	-1.02606	1	0.019957	0.733306	0.194236	9	0	3	11	0.0206	0	0	0	0	0	775800000	1131000000	0.685901
45	2014	0.0114919	20	0.493954	0.513337	8	1	-0.701865	1	-0.040035	0.62105	0.221956	8	0	3	7	-0.0517	0	0	0	0	0	777600000	1211000000	0.642152
45	2015	0.02942	21	0.493954	0.514456	8	1	0.316211	1	0.002934	0.436155	0.267673	8	1	3	8	0.0039	0	0	0	0	0	774100000	1227000000	0.631049
45	2016	0.387349	22	0.493954	0.56354	7	1	-0.138662	1	-0.024621	0.612208	0.164936	7	1	3	12		0	0	0	0	0	458100000	1198000000	0.382311
45	2017	0.0184873	23	0.489363	0.554889	9	1	1.66478	1	0.017717	0.882826	0.160336	9	0	3	13		0	0	0	0	0	371800000	1476000000	0.251972
45	2018	0.100925	24	0.489363	0.564771	9	1	0.868143	1	-0.014136	1.62984	0.251066	9	0	3	7		0	0	0	0	0	327400000	1272000000	0.257288
45	2019	-0.0190084	25	0.491222	0.547788	8	1	1.40147	1	-0.004049	1.26165	0.149354	8	0	3	10		0	0	0	0	0	176900000	2158000000	0.0819533
45	2020	0.0966915	26	0.492738	0.548231	9	1	2.17796	1	0.009156	1.45523	0.215358	9	0	3	9		0	0	0	0	0	340800000	2109000000	0.161583
45	2021	0.119526	27	0.493954	0.561369	9	1	2.34481	1	0.01425	1.23371	0.288691	9	0	3	11	0.019	0	0	0	0	0	254100000	2294000000	0.110789
45	2022	0.0096338	28	0.493954	0.560039	9	1	2.47693	1	0.019981	1.0709	0.282367	9	0	3	10	0.0277	0	0	0	0	0	115400000	2838000000	0.0406471
45	2023	0.0058188	29	0.493954	0.567134	9	1	2.73086	1	0.022568	1.01801	0.272204	9	0	3	7		0	0	0	0	0	116600000	3080000000	0.0378568
46	2003
46	2004
46	2005
46	2006
46	2007
46	2008
46	2009			0				7.90301	0	0.018345	0.701041	0.607049	14	0	5	21
46	2010	-0.0173703	16	0	0.239566	14	1	4.60587	0	0.0053	1.09205	0.626553	14	0	5	15	0.0143	0	0	0	0	0	15425832	1625000000	0.00949202
46	2011	0.0488339	17	0	0.848531	14	1	5.09714	0	0.010723	1.19045	0.638528	14	0	5	15	0.029	0	0	0	0	0	22045934	2003000000	0.0110081
46	2012	0.319904	18	0	0.862412	14	1	8.64795	0	0.02862	1.25703	0.710283	14	0	5	17	0.0868	0	0	0	0	0	6.45815e+06	4445000000	0.00145277
46	2013	0.740515	19	0	0.847947	15	1	7.98306	0	0.0329	1.99088	0.763096	15	0	5	18	0.1222	5	1	1.79176	2	1.09861	1.11886e+06	5938000000	0.00018844
46	2014	0.324626	20	0	0.837035	15	1	4.08528	0	0.029818	1.5728	0.823456	15	0	5	27	0.133	18	1	2.94444	4	1.60944	0	6062000000	0
46	2015	0.715763	21	0	0.85614	17	1	4.40771	0	0.025009	2.06937	0.87189	17	0	6	30	0.1754	15	1	2.77259	3	1.38629	0	9440000000	0
46	2016	0.371544	22	0	0.842644	18	1	3.7464	0	0.021363	3.47683	0.851677	18	0	6	19	0.1228	56	1	4.04305	5	1.79176	0	18620000000	0
46	2017	0.118801	23	0	0.808165	18	1	1.27902	0	0.017393	4.8441	0.85357	18	0	6	17	0.1125	27	1	3.3322	4	1.60944	0	8385000000	0
46	2018	0.129525	24	0	0.817215	18	1	0.643851	0	0.005167	8.74039	0.865957	18	0	6	15		68	1	4.23411	6	1.94591	0	5007000000	0
46	2019	-0.161352	25	0	0.7981	13	1	-0.63391	0	0.007316	7.52334	0.813872	13	0	6	16		73	1	4.30407	7	2.07944	0	3025000000	0
46	2020	0.0175198	26	0	0.790767	9	1	-1.41035	0	-0.026307	10.6193	0.806729	9	0	3	33		74	1	4.31749	7	2.07944	0	2197000000	0
46	2021	-0.39088	27	0	0.691076	9	1	2.72942	0	-0.089877	11.2854	0.87507	9	0	3	30		73	1	4.30407	7	2.07944	0	8440000000	0
46	2022	-0.0451578	28	0	0.620145	9	1	6.92775	0	-0.123392	16.195	0.991498	9	0	3	11		61	1	4.12713	7	2.07944	0	7141000000	0
48	2003
48	2004
48	2005
48	2006
48	2007
48	2008
48	2009			0				-23.8602	0	0.048586	0.437479	1.00926	11	1	4	8
48	2010	-0.0909542	16	0	0.320453	11	1	-0.499325	0	-0.052432	0.367268	1.06308	11	1	4	7		0	0	0	0	0	0	1162000000	0
48	2011	0.611259	17	0	0.300979	11	1	2.61505	0	0.489648	0.393043	0.642663	11	1	4	7		0	0	0	0	0	0	1330000000	0
48	2012	-0.0223709	18	0	0.353058	11	1	2.63848	0	0.024693	0.459392	0.592418	11	1	4	15		0	0	0	0	0	0	1453000000	0
48	2013	0.0980674	19	0	0.271203	11	1	2.44856	0	-0.007818	0.30648	0.636463	11	1	4	9		0	0	0	0	0	0	1565000000	0
48	2014	0.490298	20	0	0.301758	11	1	5.15101	0	0.072533	0.480081	0.695063	11	0	4	9		0	0	0	0	0	0	2144000000	0
48	2015	-0.02125	21	0	0.433977	11	1	6.1082	0	0.106927	0.136446	0.58659	11	0	4	13	0.2615	0	0	0	0	0	0	2302000000	0
48	2016	0.00975659	22	0	0.709695	11	1	2.16843	0	0.003079	0.132254	0.578484	11	0	4	13		0	0	0	0	0	0	1561000000	0
48	2017	0.992501	23	0	0.693052	11	1	2.40948	0	-0.047321	0.498133	0.818492	11	0	4	11		0	0	0	0	0	0	1550000000	0
48	2018	0.327222	24	0	0.748493	11	1	8.76463	0	0.098938	0.7287	0.763554	11	0	4	20		0	0	0	0	0	0	3437000000	0
48	2019	0.248816	25	0	0.734926	11	1	15.6383	0	0.198764	0.743403	0.632612	11	0	4	11		0	0	0	0	0	0	4919000000	0
48	2020	0.530248	26	0	0.753925	11	1	15.2216	0	0.107197	1.0745	0.719174	11	0	4	9		0	0	0	0	0	0	4072000000	0
48	2021	0.497671	27	0	0.762155	11	1	6.68223	0	0.032227	1.63764	0.827464	11	0	4	9	0.1558	0	0	0	0	0	0	3221000000	0
48	2022	0.182267	28	0	0.781309	11	1	6.73201	0	0.049189	1.87756	0.848175	11	0	4	5	0.299	0	0	0	0	0	0	5996000000	0
48	2023	-0.308399	29	0	0.792836	11	1	12.9491	0	0.118498	1.24909	0.677847	11	0	4	7		0	0	0	0	0	0	12420000000	0
49	2003
49	2004
49	2005
49	2006
49	2007
49	2008
49	2009			0.508732				1.79899	0	-0.062425	0.447571	0.734349	9	0	3	9
49	2010	0.298868	15	0.486513	0.496198	9	1	3.40203	0	0.11651	0.236202	0.672747	9	0	3	5	0.3151	0	0	0	0	0	555000000	1316000000	0.421757
49	2011	0.669116	16	0.486513	0.53991	9	1	3.71471	0	0.138379	0.498447	0.698867	9	0	3	8	0.3674	0	0	0	0	0	954900000	2246000000	0.425117
49	2012	0.31141	17	0.473117	0.713305	8	1	3.26585	0	0.104086	0.444974	0.750595	8	0	3	13		0	0	0	0	0	1396000000	3195000000	0.436872
49	2013	0.811183	18	0.45676	0.809376	9	1	3.40285	0	0.105129	0.350958	0.806481	9	0	3	6	0.4216	1	1	0.693147	1	0.693147	3062000000	4402000000	0.695538
49	2014	0.38697	19	0.452277	0.48079	9	1	2.67399	0	0.077766	0.756333	0.803558	9	0	3	9	0.3407	2	1	1.09861	2	1.09861	5057000000	6390000000	0.791455
49	2015	-0.272271	20	0.486519	0.64098	9	1	2.3076	0	0.076278	0.291973	0.647971	9	0	3	7	0.2572	2	1	1.09861	2	1.09861	6607000000	8434000000	0.783385
49	2016	0.512323	21	0.496349	0.64787	9	1	2.37273	0	0.081814	0.596233	0.708479	9	0	3	9	0.2331	1	1	0.693147	1	0.693147	6050000000	8724000000	0.693404
49	2017	0.48064	22	0.486519	0.62954	9	1	2.12908	0	0.056996	0.937662	0.761753	9	0	3	9	0.2004	1	1	0.693147	1	0.693147	7880000000	12490000000	0.631131
49	2018	0.157888	23	0.486519	0.593439	9	1	2.34385	0	0.063939	1.49872	0.743297	9	0	3	9	0.2321	1	1	0.693147	1	0.693147	10890000000	17250000000	0.631547
49	2019	-0.00587959	24	0.481931	0.558354	9	1	2.37794	0	0.076152	1.03897	0.673751	9	0	3	13	0.2341	1	1	0.693147	1	0.693147	10420000000	18440000000	0.565261
49	2020	0.0306877	25	0.481931	0.669758	9	1	2.61371	0	0.083133	0.645361	0.687771	9	0	3	7	0.2623	1	1	0.693147	1	0.693147	12160000000	19400000000	0.626989
49	2021	0.192233	26	0.228591	0.604372	9	1	2.41062	0	0.080131	0.615353	0.681789	9	0	3	9	0.2315	2	1	1.09861	1	0.693147	12180000000	19470000000	0.62578
49	2022	0.162838	27	0.229287	0.613613	9	1	2.18822	0	0.07319	0.961376	0.662442	9	0	3	8	0.2018	3	1	1.38629	2	1.09861	15520000000	21750000000	0.71372
49	2023	0.316733	28	0.232008	0.508847	9	1	1.48999	0	0.035225	1.58187	0.613504	9	0	3	9		4	1	1.60944	3	1.38629	13510000000	20280000000	0.666233
50	2003
50	2004
50	2005
50	2006
50	2007
50	2008
50	2009			0.553294				-0.753294	1	-0.053899	1.69589	0.675933	9	0	3	4
50	2010	0.230918	15	0.544597	0.375767	8	1	2.19827	1	0.019464	0.927935	0.687552	8	0	3	12	0.0565	3	1	1.38629	3	1.38629	1926000000	3454000000	0.557539
50	2011	0.0435361	16	0.540244	0.607659	7	1	1.74702	1	0.032132	2.2544	0.6375	7	0	3	9	0.0882	3	1	1.38629	3	1.38629	2323000000	4615000000	0.503395
50	2012	-0.0619548	17	0.540244	0.626265	7	1	1.75862	1	0.017352	1.71792	0.608351	7	0	3	8	0.045	3	1	1.38629	3	1.38629	1992000000	4334000000	0.459578
50	2013	0.512113	18	0.540244	0.566122	9	1	2.09532	1	0.03619	1.23039	0.588088	9	0	3	12	0.0869	3	1	1.38629	3	1.38629	2545000000	4519000000	0.563048
50	2014	0.329951	19	0.660687	0.54524	9	1	1.93149	1	0.058044	0.723687	0.454445	9	0	3	11	0.0802	5	1	1.79176	4	1.60944	5151000000	9322000000	0.552566
50	2015	0.378282	20	0.620118	0.628014	8	1	1.50065	1	0.029773	0.901039	0.387465	8	0	3	13	0.0419	4	1	1.60944	4	1.60944	5988000000	10530000000	0.568652
50	2016	0.00234152	21	0.51223	0.580775	9	1	2.03235	1	0.026285	0.822162	0.365342	9	0	3	12		4	1	1.60944	4	1.60944	5358000000	10740000000	0.499078
50	2017	1.5255	22	0.487651	0.551045	9	1	2.43114	1	0.031451	1.07375	0.511848	9	0	3	16	0.0558	4	1	1.60944	4	1.60944	5660000000	14010000000	0.403892
50	2018	0.0965438	23	0.646282	0.552379	9	1	1.72364	1	0.02194	2.98809	0.566855	9	0	3	13	0.0378	4	1	1.60944	4	1.60944	7336000000	28910000000	0.253752
50	2019	0.090178	24	0.621732	0.64509	9	1	1.82556	1	0.013218	1.96173	0.591951	9	0	3	12	0.0311	5	1	1.79176	5	1.79176	7440000000	30280000000	0.245693
50	2020	0.123861	25	0.570397	0.631303	9	1	2.20255	1	0.021215	2.03046	0.543647	9	0	3	9	0.0439	5	1	1.79176	5	1.79176	7378000000	29230000000	0.252385
50	2021	0.0288816	26	0.555504	0.611132	11	1	2.25119	1	0.020033	2.51352	0.566435	11	0	4	13	0.0442	5	1	1.79176	5	1.79176	9369000000	31830000000	0.294351
50	2022	0.0701223	27	0.555504	0.619382	12	1	1.11444	1	0.001336	3.80516	0.626341	12	0	4	12	0.0036	5	1	1.79176	5	1.79176	12850000000	31450000000	0.40877
50	2023	0.0121872	28	0.570397	0.677921	12	1	-0.254135	1	-0.025894	3.13185	0.646316	12	0	4	10		5	1	1.79176	5	1.79176	13610000000	32270000000	0.421744
55	2003
55	2004
55	2005
55	2006
55	2007
55	2008
55	2009			0				4.25707	0	0.025665	0.507312	0.518206	7	1	3	7
55	2010	0.342826	14	0	0.253559	7	1	3.51695	0	0.027799	0.532861	0.450407	7	1	3	14		0	0	0	0	0	54554581	1162000000	0.0469516
55	2011	0.0864643	15	0	0.210453	7	1	3.15126	0	0.028586	0.97605	0.46746	7	1	3	8		0	0	0	0	0	78934859	1349000000	0.0585233
55	2012	0.0760298	16	0	0.283544	7	1	2.7579	0	0.002869	0.915951	0.502397	7	1	3	11		0	0	0	0	0	127900000	1398000000	0.0915059
55	2013	0.116743	17	0	0.294698	7	1	2.78079	0	0.03304	0.81956	0.5322	7	1	3	8		0	0	0	0	0	34585795	1748000000	0.0197902
55	2014	0.408978	18	0	0.276608	7	1	2.29028	0	0.029602	0.653691	0.644927	7	1	3	12	0.0713	1	1	0.693147	1	0.693147	40212936	1938000000	0.0207462
55	2015	0.218807	19	0	0.301445	7	1	2.14235	0	0.016788	0.552119	0.701165	7	1	3	10	0.0511	1	1	0.693147	1	0.693147	69789222	2550000000	0.0273633
55	2016	0.520346	20	0	0.272515	7	1	8.22705	0	0.116608	0.809998	0.660779	7	1	3	7	0.2849	1	1	0.693147	1	0.693147	26704393	4204000000	0.00635234
55	2017	0.123525	21	0	0.251728	7	1	4.83086	0	0.159729	1.24771	0.575245	7	1	3	6	0.3554	2	1	1.09861	2	1.09861	31771877	2947000000	0.0107794
55	2018	0.397805	22	0	0.207385	7	1	3.40532	0	0.245694	2.55635	0.512594	7	1	3	6		2	1	1.09861	2	1.09861	79479354	3049000000	0.0260701
55	2019	0.0667155	23	0	0.209506	7	1	3.36282	0	0.031483	2.47681	0.53991	7	1	3	8		3	1	1.38629	3	1.38629	181400000	3006000000	0.0603439
55	2020	0.0458804	24	0	0.204704	7	1	2.37367	0	0.03286	2.90838	0.540957	7	1	3	8		3	1	1.38629	3	1.38629	153400000	2979000000	0.0515017
55	2021	0.0310904	25	0	0.205123	7	1	2.74563	0	0.018799	2.90158	0.543997	7	1	3	6		4	1	1.60944	4	1.60944	191300000	3558000000	0.0537588
55	2022	0.0394612	26	0	0.211519	7	1	2.88907	0	0.022886	3.20872	0.543327	7	1	3	6		4	1	1.60944	4	1.60944	283500000	3847000000	0.0737045
55	2023	0.049522	27	0	0.209439	7	1	2.62768	0	0.021205	3.61777	0.548846	7	0	3	7		4	1	1.60944	4	1.60944	406000000	4292000000	0.0945872
56	2003
56	2004
56	2005
56	2006
56	2007
56	2008
56	2009			0.0976312				-0.448418	0	-0.010501	0.890138	0.906939	8	0	3	12
56	2010	0.0644172	14	0.094351	0.327965	8	1	-5.54175	0	-0.187786	0.794277	1.09739	8	0	3	11		0	0	0	0	0	0	18312005	0
56	2011	3.955e-05	15	0.090587	0.301308	8	1	-1.86528	0	-0.138262	0.64262	1.2517	8	0	3	9		0	0	0	0	0	0	19463771	0
56	2012	0.302239	16	0.0596867	0.17235	8	1	-0.30155	0	-0.009076	0.81605	1.20186	8	0	3	10		0	0	0	0	0	0	80622456	0
56	2013	2.88904	17	0.0421114	0.202769	8	1	-1.7954	0	0.789691	2.3957	0.555532	8	0	3	11	1.1168	0	0	0	0	0	0	35292846	0
56	2014	0.00880098	18	0	0.150983	8	1	4.54289	0	-0.069256	2.81764	0.628363	8	0	3	9		0	0	0	0	0	0	98938698	0
56	2015	0.0157209	19	0	0.36956	5	1	4.0373	0	0.004833	0.480915	0.374701	5	0	3	12	0.0077	0	0	0	0	0	0	268300000	0
56	2016	0.339147	20	0	0.368974	9	1	3.87341	0	0.012493	0.812432	0.482337	9	0	3	16	0.0211	0	0	0	0	0	0	325800000	0
56	2017	0.406416	21	0.0132068	0.387627	9	1	4.84056	0	0.016933	1.06455	0.591611	9	0	3	16		0	0	0	0	0	0	702300000	0
56	2018	-0.119812	22	0	0.698676	9	1	4.86076	0	0.008654	2.69974	0.561924	9	0	3	13		0	0	0	0	0	0	949100000	0
56	2019	-0.0548975	23	0	0.67159	9	1	6.52325	0	0.005933	2.87693	0.554071	9	0	3	18		0	0	0	0	0	0	949000000	0
56	2020	-0.0615006	24	0	0.628839	8	1	5.04147	0	-0.026403	3.77974	0.588872	8	0	3	16		0	0	0	0	0	0	685700000	0
56	2021	-0.0706597	25	0	0.592913	8	1	5.64822	0	-0.110917	1.93002	0.690232	8	0	3	13		0	0	0	0	0	0	754400000	0
56	2022	-0.0719481	26	0	0.471476	9	1	5.13221	0	-0.114015	2.19137	0.792816	9	0	3	17		0	0	0	0	0	0	663200000	0
56	2023	-0.134399	27	0	0.292208	9	1	3.04196	0	-0.121473	2.27937	0.889474	9	0	3	7		0	0	0	0	0	0	1172000000	0
58	2003
58	2004
58	2005
58	2006
58	2007
58	2008
58	2009			0.302446				2.97865	1	-0.212715	0.318807	0.186105	9	0	3	12
58	2010	0.0785458	14	0.306383	0.481588	9	1	2.99303	1	0.044977	0.429166	0.199613	9	0	3	11		0	0	0	0	0	33224500	392400000	0.084673
58	2011	0.141387	15	0.305852	0.481588	9	1	1.55694	1	0.043822	0.468574	0.209863	9	0	3	17		0	0	0	0	0	24996800	436800000	0.0572213
58	2012	0.040101	16	0.302446	0.481588	9	1	1.78659	1	0.032371	0.646945	0.211593	9	0	3	12		0	0	0	0	0	0	463800000	0
58	2013	0.226486	17	0.302446	0.446629	9	1	1.77579	1	0.037567	0.66847	0.327471	9	0	3	18		0	0	0	0	0	0	597400000	0
58	2014	0.245804	18	0.302446	0.449184	9	1	1.5635	1	0.032817	0.611008	0.437772	9	0	3	17		0	0	0	0	0	0	681300000	0
58	2015	-0.0169406	19	0.302446	0.445321	9	1	1.50054	1	0.040941	0.346975	0.357337	9	0	3	12		0	0	0	0	0	0	741500000	0
58	2016	1.64787	20	0.302446	0.460717	9	1		1	0.055097	0.36253	0.309922	9	0	3	24	0.0809	0	0	0	0	0	0	672400000	0
58	2017	0.0100122	21	0.568223	0.033901	8	1	2.75905	1	0.06457	0.865172	0.630906	8	0	3	17		0	0	0	0	0	0	1981000000	0
58	2018	0.0193661	22	0.568223	0.477601	8	1	2.66931	1	0.003335	1.10191	0.656307	8	0	3	20		0	0	0	0	0	0	1606000000	0
58	2019	-0.131511	23	0.567001	0.47128	8	1	2.49777	1	0.015492	0.789377	0.594452	8	0	3	19		0	0	0	0	0	0	1493000000	0
58	2020	-0.0580916	24	0.567001	0.468495	9	1	2.00581	1	0.005022	0.818204	0.574448	9	0	3	17		0	0	0	0	0	0	1404000000	0
58	2021	-0.0340601	25	0.567001	0.464224	9	1	-0.0223172	1	0.017242	0.797753	0.54314	9	0	3	12		1	1	0.693147	1	0.693147	0	1995000000	0
58	2022	-0.0556838	26	0.567382	0.711214	9	1	-1.14097	1	0.007315	0.647762	0.538946	9	0	3	15		0	0	0	0	0	0	1829000000	0
58	2023	0.0115451	27	0.566689	0.717882	8	1	0.244718	1	0.021282	0.723111	0.534449	8	0	3	9		0	0	0	0	0	0	1949000000	0
59	2003
59	2004
59	2005
59	2006
59	2007
59	2008
59	2009			0.511393				3.74735	1	0.010268	1.53666	0.709956	9	0	3	9
59	2010	0.203256	13	0.511393	0.514349	9	1	9.2909	1	0.017204	1.90719	0.750634	9	0	3	8	0.0624	0	0	0	0	0	0	23930000000	0
59	2011	0.075366	14	0.522491	0.607852	9	1	9.77606	1	0.030583	3.12657	0.735459	9	0	3	9	0.1116	0	0	0	0	0	0	37560000000	0
59	2012	0.147773	15	0.511393	0.616754	9	1	6.57819	1	0.000651	4.0063	0.774421	9	0	3	9	0.0027	0	0	0	0	0	0	36010000000	0
59	2013	-0.131567	16	0.511393	0.566791	8	1	6.62799	1	-0.005294	4.74817	0.745773	8	0	3	10	-0.0224	0	0	0	0	0	0	41560000000	0
59	2014	0.21634	17	0.508551	0.575684	9	1	4.14047	1	-0.047146	2.19604	0.725987	9	0	3	14	-0.1568	0	0	0	0	0	0	43950000000	0
59	2015	-0.135192	18	0.475365	0.534013	9	0	6.32008	1	0.011238	2.33542	0.691936	9	1	3	9	0.0393	0	0	0	0	0	0	30910000000	0
59	2016	0.0484729	19	0.329813	0.550341	7	0	9.29675	1	0.060307	1.64819	0.646672	7	1	2	11	0.1667	0	0	0	0	0	0	29100000000	0
59	2017	-0.0128292	20	0.478554	0.441473	9	0	7.95386	1	0.062278	2.03167	0.591054	9	1	3	10	0.1533	0	0	0	0	0	0	33710000000	0
59	2018	0.104731	21	0.483191	0.496764	9	0	6.37532	1	0.035433	3.41667	0.576934	9	0	3	15	0.0818	0	0	0	0	0	0	36680000000	0
59	2019	-0.141832	22	0.478554	0.494995	9	1	5.7129	1	0.033937	3.0141	0.51817	9	0	3	10	0.0742	0	0	0	0	0	0	39610000000	0
59	2020	-0.0497135	23	0.478554	0.498577	9	1	4.35701	1	0.01205	3.16003	0.494189	9	0	3	9	0.0244	0	0	0	0	0	0	30440000000	0
59	2021	0.185643	24	0.478483	0.59111	9	1	7.75631	1	0.031232	2.75816	0.53655	9	0	3	9	0.063	0	0	0	0	0	0	38550000000	0
59	2022	-0.0136656	25	0.470363	0.570732	9	1	7.10597	1	0.018557	3.00043	0.537197	9	0	3	9	0.0398	0	0	0	0	0	2679000000	49060000000	0.0546032
59	2023	-0.02263	26	0.470363	0.568722	9	1	6.23115	1	0.002575	3.63157	0.530372	9	0	3	8		0	0	0	0	0	2681000000	46140000000	0.0580933
60	2003
60	2004
60	2005
60	2006
60	2007
60	2008
60	2009			0.461648				2.17186	1	0.053145	0.407754	0.594227	11	0	4	11
60	2010	0.25104	13	0.451523	0.567716	11	1	2.56992	1	0.072469	0.408094	0.6138	11	0	4	14	0.1688	2	1	1.09861	2	1.09861	2721000000	9621000000	0.2828
60	2011	-0.0362695	14	0.392318	0.45777	11	1	3.44479	1	0.07644	0.827094	0.525585	11	0	4	9	0.1642	2	1	1.09861	2	1.09861	7822000000	18630000000	0.419751
60	2012	0.00219198	15	0.395685	0.491117	11	1	2.41602	1	0.037986	0.753801	0.495988	11	0	4	7	0.0753	2	1	1.09861	2	1.09861	8590000000	18400000000	0.466872
60	2013	0.0246933	16	0.395685	0.485406	11	1	1.56987	1	0.029525	1.11535	0.561427	11	0	4	13	0.0664	2	1	1.09861	2	1.09861	7834000000	21120000000	0.370947
60	2014	-0.0142094	17	0.395685	0.493513	11	1	1.55221	1	0.038425	0.726136	0.540798	11	0	4	11	0.0844	2	1	1.09861	2	1.09861	8250000000	24570000000	0.335725
60	2015	0.117268	18	0.360499	0.522428	10	1	0.756752	1	0.017324	0.511637	0.503239	10	0	4	13	0.033	2	1	1.09861	2	1.09861	10320000000	16940000000	0.609079
60	2016	0.0683927	19	0.353068	0.494579	10	1	1.83572	1	0.020815	0.687821	0.515829	10	0	4	12	0.0416	3	1	1.38629	2	1.09861	8853000000	15060000000	0.587911
60	2017	0.111953	20	0.335166	0.450521	9	1	2.58812	1	0.061028	0.709828	0.448532	9	1	4	9	0.1051	2	1	1.09861	2	1.09861	11180000000	18970000000	0.589273
60	2018	0.0337853	21	0.335166	0.413745	9	1	2.41555	1	0.047405	1.37991	0.450591	9	1	3	15	0.0849	2	1	1.09861	2	1.09861	11450000000	19960000000	0.573641
60	2019	0.0417438	22	0.344381	0.430807	9	1	1.72032	1	0.043759	1.32385	0.440773	9	0	3	13	0.0767	3	1	1.38629	2	1.09861	13310000000	22800000000	0.583843
60	2020	0.198209	23	0.366385	0.430474	9	1	1.66384	1	0.049244	1.41512	0.47259	9	0	3	10	0.0856	2	1	1.09861	2	1.09861	19150000000	30230000000	0.63372
60	2021	0.133718	24	0.364253	0.411756	9	1	1.88904	1	0.047009	1.54027	0.501386	9	0	3	11	0.0887	2	1	1.09861	2	1.09861	25740000000	44450000000	0.578992
60	2022	0.183048	25	0.383618	0.43223	9	1	1.8402	1	0.041003	2.1308	0.531575	9	0	3	13	0.0808	2	1	1.09861	2	1.09861	33590000000	55340000000	0.607001
60	2023	0.317467	26	0.383613	0.464142	9	1	1.77673	1	0.027484	2.66465	0.602202	9	0	3	8		0	0	0	0	0	24110000000	65600000000	0.367544
61	2003
61	2004
61	2005
61	2006
61	2007
61	2008
61	2009			0.304095				3.9647	1	0.023772	0.657268	0.50535	13	0	5	16
61	2010	0.29978	13	0.304095	0.63932	13	1	2.39447	1	0.034658	0.673352	0.585435	13	0	5	6	0.074	0	0	0	0	0	0	1371000000	0
61	2011	0.0410902	14	0.304095	0.608922	13	1	3.04211	1	0.028139	1.10504	0.564772	13	0	5	14	0.0634	0	0	0	0	0	0	1796000000	0
61	2012	0.119048	15	0.333499	0.503977	13	1	2.39084	1	0.010453	1.34645	0.593047	13	0	5	16	0.0243	0	0	0	0	0	0	1682000000	0
61	2013	0.151343	16	0.307163	0.561203	13	1	2.79766	1	0.018903	0.855474	0.501545	13	0	5	13	0.0353	0	0	0	0	0	0	2169000000	0
61	2014	0.129405	17	0.320271	0.693481	13	1	2.42901	1	0.010404	0.621008	0.554065	13	0	5	7	0.022	0	0	0	0	0	0	1648000000	0
61	2015	0.168511	18	0.342802	0.679845	13	1	2.33091	1	0.002957	0.53737	0.622803	13	0	5	11	0.0073	0	0	0	0	0	0	1737000000	0
61	2016	0.0692873	19	0.362802	0.699572	13	1	1.89217	1	0.005589	0.821725	0.637762	13	0	5	7	0.0149	0	0	0	0	0	0	2020000000	0
61	2017	0.0924244	20	0.362802	0.692071	13	1	2.4678	1	0.00339	1.44963	0.659883	13	0	5	12		0	0	0	0	0	0	2446000000	0
61	2018	0.00829227	21	0.362964	0.692931	13	1	2.22268	1	0.005297	2.30851	0.653134	13	0	5	11		0	0	0	0	0	0	2302000000	0
61	2019	0.0316271	22	0.362964	0.693915	12	1	2.44083	1	0.021081	2.06626	0.649514	12	0	5	10	0.0592	0	0	0	0	0	0	2853000000	0
61	2020	-0.0099695	23	0.362964	0.698317	12	1	2.69126	1	0.022669	1.62202	0.634451	12	0	5	10		0	0	0	0	0	0	3174000000	0
61	2021	0.0651701	24	0.362727	0.684739	12	1	2.75001	1	0.024733	1.90618	0.638294	12	0	5	8		0	0	0	0	0	0	4092000000	0
61	2022	0.0154743	25	0.362727	0.688407	10	1	2.21065	1	0.015716	2.16977	0.641841	10	0	5	11		0	0	0	0	0	0	4354000000	0
61	2023	0.0140253	26	0.362727	0.774894	12	1	2.62614	1	0.028318	1.93855	0.62812	12	0	5	10		0	0	0	0	0	0	5490000000	0
62	2003
62	2004
62	2005
62	2006
62	2007
62	2008
62	2009			0				7.69679	0	0.084634	0.4053	0.383852	9	0	3	11
62	2010	0.391816	13	0	0.06831	9	1	7.59492	0	0.057386	0.675728	0.531336	9	0	3	19	0.0987	0	0	0	0	0	0	446800000	0
62	2011	0.218897	14	0	0.047564	9	1	5.51582	0	0.011673	1.20564	0.620521	9	0	3	15	0.028	0	0	0	0	0	0	683300000	0
62	2012	0.0716484	15	0	0.755608	9	1	7.56248	0	0.05856	1.24274	0.679874	9	0	3	13	0.1768	0	0	0	0	0	0	1559000000	0
62	2013	-0.0249043	16	0.00119949	0.750907	9	1	9.35842	0	0.082264	0.616634	0.588971	9	0	3	17	0.2027	0	0	0	0	0	0	2076000000	0
62	2014	-0.169763	17	0.00437688	0.755046	9	1	8.58027	0	0.105712	0.39991	0.411927	9	1	3	9	0.1981	0	0	0	0	0	0	2668000000	0
62	2015	0.527965	18	0.0211345	0.776272	9	1	5.24284	0	0.073072	0.234179	0.404929	9	1	3	30	0.1016	0	0	0	0	0	0	2034000000	0
62	2016	0.119741	19	0.0127697	0.775352	9	1	5.63122	0	0.06712	0.337812	0.410328	9	1	3	26	0.1077	0	0	0	0	0	2984000000	5545000000	0.538221
62	2017	0.261305	20	0.0197405	0.77757	9	1	5.84443	0	0.058976	0.505526	0.477586	9	1	3	21	0.1021	0	0	0	0	0	4539000000	8298000000	0.546988
62	2018	0.179845	21	0.0197405	0.742102	8	1	5.05311	0	0.081577	0.857267	0.500546	8	1	3	28	0.1496	0	0	0	0	0	7045000000	11800000000	0.597043
62	2019	0.101785	22	0.0197405	0.739281	9	1	5.1188	0	0.066251	0.762096	0.496825	9	1	3	27	0.1256	0	0	0	0	0	9222000000	14360000000	0.642425
62	2020	0.0784535	23	0.0127697	0.732662	9	1	5.08792	0	0.061017	0.940808	0.50159	9	1	3	21	0.118	0	0	0	0	0	10230000000	16330000000	0.626444
62	2021	0.28804	24	0.0124999	0.764936	9	1	5.64361	0	0.074457	0.874914	0.568913	9	1	3	20	0.1534	0	0	0	0	0	14950000000	22840000000	0.654663
62	2022	0.0378397	25	0.0124999	0.749634	9	1	3.82383	0	0.067208	1.28134	0.52189	9	0	3	25		0	0	0	0	0	12910000000	23940000000	0.539282
62	2023	0.0844645	26	0.0124999	0.74662	9	1	3.18867	0	0.032448	1.50547	0.548013	9	0	3	19		0	0	0	0	0	12210000000	20590000000	0.593049
63	2003
63	2004
63	2005
63	2006
63	2007
63	2008
63	2009			0.338668				4.53861	0	0.045226	0.839461	0.737368	14	0	5	10
63	2010	0.231336	13	0.324523	0.726618	14	1	4.24722	0	0.045595	1.08257	0.703371	14	0	5	18	0.1393	1	1	0.693147	1	0.693147	38070000000	70260000000	0.541763
63	2011	0.252111	14	0.318494	0.661388	14	1	3.84302	0	0.023671	1.75831	0.750505	14	0	5	9	0.0853	0	0	0	0	0	46760000000	86250000000	0.542093
63	2012	0.0197232	15	0.318494	0.63025	14	1	3.34313	0	-0.024478	3.15375	0.789302	14	0	5	14	-0.1151	0	0	0	0	0	44660000000	84220000000	0.530321
63	2013	-0.0685627	16	0.318729	0.563392	14	1	3.768	0	0.013816	2.25796	0.763931	14	0	5	15	0.0607	5	1	1.79176	5	1.79176	39600000000	75230000000	0.526329
63	2014	0.0612983	17	0.326889	0.474604	14	1	3.97381	0	0.026445	1.79794	0.752458	14	0	5	10	0.1037	6	1	1.94591	6	1.94591	40890000000	81470000000	0.501868
63	2015	0.175282	18	0.320841	0.509919	13	1	3.59959	0	0.032938	1.62394	0.641433	13	0	5	15	0.0863	0	0	0	0	0	47080000000	100200000000	0.469903
63	2016	0.134655	19	0.326196	0.533461	14	1	3.35832	0	-0.010725	2.21992	0.711347	14	0	5	14	-0.0344	1	1	0.693147	1	0.693147	42680000000	101200000000	0.421632
63	2017	0.0163887	20	0.325784	0.147312	14	1	3.23852	0	0.037719	1.00314	0.684777	14	0	5	13	0.1187	1	1	0.693147	1	0.693147	46860000000	108800000000	0.430608
63	2018	-0.101495	21	0.330333	0.156641	9	1	2.7916	0	-0.050853	1.67702	0.745184	9	0	3	18	-0.2108	1	1	0.693147	1	0.693147	31070000000	85510000000	0.363324
63	2019	0.0916221	22	0	0.18058	9	1	3.82058	0	0.042703	1.01573	0.731206	9	0	3	15	0.1522	12	1	2.56495	11	2.48491	32520000000	90740000000	0.358396
63	2020	0.0668033	23	0.0207116	0.141174	9	1	3.05196	0	0.032358	1.05918	0.693813	9	0	3	17	0.1024	10	1	2.3979	9	2.30259	33400000000	101500000000	0.329219
63	2021	0.120347	24	0.0351101	0.190606	9	1	3.22765	0	0.044057	1.15307	0.684246	9	0	3	14	0.132	10	1	2.3979	9	2.30259	36460000000	114500000000	0.318326
63	2022	0.0722322	25	0.0320342	0.194139	9	1	3.14511	0	0.04456	1.57974	0.670948	9	0	3	23	0.1309	0	0	0	0	0	37710000000	123000000000	0.306684
63	2023	0.110552	26	0.017496	0.184792	9	1	3.19426	0	0.048393	1.69449	0.659972	9	0	3	18		0	0	0	0	0	37770000000	124300000000	0.303946
65	2003
65	2004
65	2005
65	2006
65	2007
65	2008
65	2009			0.626703				4.88935	1	0.020502	0.511052	0.77056	9	0	3	12
65	2010	-0.164779	12	0.615374	0.624759	6	1	5.34127	1	0.02317	0.627237	0.706491	6	0	3	5		0	0	0	0	0	1509000000	1829000000	0.825173
65	2011	0.193005	13	0.615374	0.637495	9	1	7.95094	1	0.039827	1.15035	0.723701	9	0	3	8		0	0	0	0	0	2396000000	2632000000	0.910269
65	2012	0.368838	14	0.615374	0.630776	9	1	2.83998	1	0.051874	2.04326	0.756321	9	0	3	7		0	0	0	0	0	1519000000	1660000000	0.91498
65	2013	0.248604	15	0.615374	0.660731	9	1	6.97226	1	0.054648	1.40637	0.757927	9	0	3	6		2	1	1.09861	2	1.09861	2379000000	2958000000	0.804221
65	2014	0.234892	16	0.615374	0.666345	9	1	5.79904	1	0.050407	1.07048	0.75983	9	0	3	9		2	1	1.09861	2	1.09861	2647000000	3024000000	0.875277
65	2015	0.799687	17	0.609977	0.664515	8	1	4.67893	1	0.039955	0.790007	0.672985	8	0	3	10		3	1	1.38629	3	1.38629	4161000000	4286000000	0.970858
65	2016	0.372547	18	0.667081	0.765859	9	1	4.36494	1	0.056307	0.873819	0.698646	9	0	3	10	0.1443	6	1	1.94591	6	1.94591	6342000000	8762000000	0.723777
65	2017	-0.0562703	19	0.663965	0.651404	9	1	4.9433	1	0.046006	1.22791	0.640241	9	0	3	13	0.1317	6	1	1.94591	6	1.94591	6539000000	9730000000	0.672041
65	2018	-0.00144981	20	0.67786	0.617849	9	1	4.96058	1	0.053927	1.93712	0.597413	9	0	3	14	0.134	8	1	2.19722	8	2.19722	8123000000	9981000000	0.813851
65	2019	0.288097	21	0.665917	0.613794	8	1	4.80202	1	0.056468	2.21539	0.630137	8	0	3	9	0.1356	9	1	2.30259	8	2.19722	8470000000	11060000000	0.765832
65	2020	0.226181	22	0.663955	0.621419	9	1	3.71073	1	0.047774	3.14974	0.655597	9	0	3	16		13	1	2.63906	11	2.48491	8419000000	12850000000	0.655169
65	2021	0.069819	23	0.659697	0.617487	9	1	3.71809	1	0.036182	2.911	0.6463	9	0	3	12	0.099	13	1	2.63906	11	2.48491	7215000000	13050000000	0.552877
65	2022	0.141451	24	0.658476	0.648054	9	1	3.86774	1	0.038786	2.67185	0.612401	9	0	3	10	0.0939	14	1	2.70805	11	2.48491	7603000000	13430000000	0.566004
65	2023	0.076066	25	0.646728	0.687731	9	1	3.8818	1	0.04161	2.11339	0.608795	9	0	3	16		14	1	2.70805	11	2.48491	12690000000	21490000000	0.590634
66	2003
66	2004
66	2005
66	2006
66	2007
66	2008
66	2009			0.478151				2.76066	1	0.04316	3.09836	0.700102	9	0	3	5
66	2010	0.216249	13	0.566157	0.041963	9	1	3.28566	1	0.027651	2.57775	0.674447	9	0	3	6	0.0767	1	1	0.693147	1	0.693147	52550000000	83440000000	0.62981
66	2011	-0.0173808	14	0.566157	0.041668	9	1	2.91093	1	0.014437	4.98616	0.68834	9	0	3	5		1	1	0.693147	1	0.693147	52330000000	76470000000	0.684351
66	2012	0.194612	15	0.566157	0.023147	9	1	3.25434	1	0.002652	8.86346	0.738523	9	0	3	6		1	1	0.693147	1	0.693147	55510000000	79750000000	0.696057
66	2013	0.00106948	16	0.566157	0.581014	9	1	3.02809	1	-0.019459	7.81942	0.77851	9	0	3	6		1	1	0.693147	1	0.693147	53710000000	77860000000	0.68982
66	2014	0.0338095	17	0.539174	0.573051	9	1	3.37707	1	-0.001234	5.23657	0.785853	9	0	3	7		1	1	0.693147	1	0.693147	48790000000	75800000000	0.643648
66	2015	-0.0270187	18	0.539174	0.56348	9	1	3.24739	1	-0.004921	1.38393	0.779422	9	0	3	4		1	1	0.693147	1	0.693147	43430000000	72940000000	0.595436
66	2016	0.315229	19	0.547666	0.573935	9	1	2.90736	1	0.005345	2.4816	0.767378	9	0	3	9	0.0226	2	1	1.09861	2	1.09861	41270000000	69130000000	0.596996
66	2017	-0.707063	20	0.41396	0.347979	9	1	2.1832	1	0.024832	0.708294	0.502777	9	0	3	46	0.0921	1	1	0.693147	1	0.693147	1944000000	9507000000	0.204495
66	2018	0.110328	21	0.41352	0.379818	9	1	2.06796	1	0.067707	1.1498	0.584406	9	0	3	38	0.1588	1	1	0.693147	1	0.693147	1608000000	10010000000	0.160683
66	2019	0.283906	22	0.405877	0.473174	9	1	2.33229	1	0.061894	0.475626	0.600809	9	0	3	37	0.1348	1	1	0.693147	1	0.693147	1901000000	10840000000	0.175269
66	2020	0.27039	23	0.421769	0.515941	9	1	2.45395	1	0.039617	0.495094	0.660481	9	0	3	55	0.1043	1	1	0.693147	1	0.693147	2596000000	14450000000	0.179671
66	2021	0.188174	24	0.42213	0.468208	9	1	2.31382	1	0.022659	0.785689	0.670954	9	0	3	39	0.0634	1	1	0.693147	1	0.693147	3917000000	17790000000	0.220188
66	2022	0.0355661	25	0.425048	0.482403	9	1	1.80294	1	0.006797	1.02943	0.561631	9	0	3	15	0.0152	1	1	0.693147	1	0.693147	2535000000	14030000000	0.180691
66	2023	0.00760726	26	0.418991	0.480904	9	1	1.5101	1	-0.025652	1.04554	0.593417	9	0	3	12		0	0	0	0	0	1900000000	13420000000	0.141589
68	2003
68	2004
68	2005
68	2006
68	2007
68	2008
68	2009			0.0796197				0.0358255	1	-0.998602	0.0975413	0.748636	9	0	3	11
68	2010	-0.376432	13	0.0796197	0.423319	9	1	510.677	1	0.062151	0.081301	0.387955	9	0	3	5		0	0	0	0	0	38980577	68485934	0.569176
68	2011	-0.102019	14	0.0796197	0.604935	9	1	-9.21773	1	-0.098447	0.0643231	0.422459	9	0	3	6		0	0	0	0	0	0	4.81382e+06	0
68	2012	0.0852383	15	0.0796197	0.612546	9	1	-4.02661	1	0.007731	0.102896	0.453366	9	0	3	8		0	0	0	0	0	0	105000000	0
68	2013	0.387888	16	0.076274	0.607296	9	1	2.02399	1	-0.073098	0.119741	0.669023	9	0	3	12		0	0	0	0	0	0	721800000	0
68	2014	-0.288817	17	0.076274	0.492337	12	1	1.06988	1	-0.208206	0.0536863	0.723252	12	0	4	10		0	0	0	0	0	0	67194614	0
68	2015	0.80132	18	0.0679394	0.490744	11	1	1.56693	1	0.013802	0.0594203	0.125987	11	0	4	12	0.0123	0	0	0	0	0	0	170600000	0
68	2016	0.733424	19	0.0679394	0.472677	12	1	2.33914	1	0.008422	0.156853	0.390353	12	0	4	11	0.0109	0	0	0	0	0	0	297600000	0
68	2017	1.13416	20	0.0579394	0.463529	11	1	2.10603	1	0.015857	0.551508	0.610299	11	0	4	9	0.0299	0	0	0	0	0	0	412900000	0
68	2018	0.228266	21	0.228017	0.498273	11	1	-0.501501	1	-0.044719	0.804909	0.728095	11	0	4	8		0	0	0	0	0	0	205900000	0
68	2019	0.0994876	22	0.470261	0.470321	9	1	0.5056	1	0.001994	0.901966	0.747129	9	1	4	12		0	0	0	0	0	0	225100000	0
68	2020	-0.0191398	23	0.187649	0.452416	12	1	-0.392628	1	-0.047752	1.13514	0.790441	12	0	4	9		0	0	0	0	0	0	228700000	0
68	2021	0.0845081	24	0.452415	0.456759	12	1	0.164513	1	-0.030564	1.15635	0.836634	12	0	4	10		0	0	0	0	0	0	935800000	0
68	2022	0.0706952	25	0.440465	0.440554	11	1	1.37984	1	-0.056224	1.11767	0.901682	11	0	4	12		0	0	0	0	0	5.16183e+06	1109000000	0.00465621
68	2023	-0.0154452	26	0.440465	0.448105	9	1	-146.196	1	0.148652	1.19143	0.750462	9	0	3	13		0	0	0	0	0	1.12135e+06	921200000	0.00121731
69	2003
69	2004
69	2005
69	2006
69	2007
69	2008
69	2009			0.563633				7.69035	1	0.08343	0.576227	0.627589	14	0	5	13
69	2010	0.578746	13	0.563633	0.359807	10	1	11.8856	1	0.083966	1.28558	0.696934	10	0	5	10	0.2263	0	0	0	0	0	0	17320000000	0
69	2011	0.293039	14	0.625298	0.40292	11	1	8.17098	1	0.059053	1.57151	0.711698	11	0	6	5	0.1816	0	0	0	0	0	0	17320000000	0
69	2012	0.163099	15	0.566182	0.551933	10	1	9.28345	1	0.059763	1.33853	0.699528	10	0	5	6	0.185	0	0	0	0	0	0	22280000000	0
69	2013	0.203848	16	0.566319	0.379289	9	1	10.4219	1	0.061614	2.28026	0.685297	9	0	5	9	0.1792	12	1	2.56495	2	1.09861	0	28160000000	0
69	2014	0.0796165	17	0	0.412135	8	1	11.2599	1	0.061184	1.58156	0.660105	8	0	5	6	0.1734	14	1	2.70805	2	1.09861	0	30720000000	0
69	2015	0.214922	18	0.586986	0.375518	8	1	9.69707	1	0.049903	1.78113	0.634098	8	0	5	17	0.1243	16	1	2.83321	3	1.38629	0	32240000000	0
69	2016	0.269626	19	0.570452	0.666511	7	1	9.7701	1	0.055892	2.56613	0.671215	7	0	4	9	0.1519	16	1	2.83321	3	1.38629	0	35480000000	0
69	2017	0.489697	20	0.57576	0.684428	7	1	10.0812	1	0.051227	3.1215	0.698911	7	0	4	9	0.1423	14	1	2.70805	3	1.38629	0	42340000000	0
69	2018	0.355566	21	0.574208	0.675095	8	1	12.0815	1	0.04415	5.64664	0.737692	8	0	4	8	0.1464	14	1	2.70805	2	1.09861	0	48140000000	0
69	2019	0.284555	22	0.545555	0.669455	8	1	10.614	1	0.042572	5.94107	0.749767	8	0	4	6	0.151	12	1	2.56495	2	1.09861	0	60030000000	0
69	2020	0.202782	23	0.518892	0.608789	7	1	12.8681	1	0.037605	7.85181	0.75826	7	0	4	7	0.1424	12	1	2.56495	2	1.09861	0	81870000000	0
69	2021	0.0513816	24	0.509612	0.644108	7	1	7.00909	1	0.015271	8.31409	0.748394	7	0	4	6	0.0592	12	1	2.56495	2	1.09861	0	102600000000	0
69	2022	-0.18152	25	0.509612	0.633696	7	1	5.11616	1	-0.02925	8.98805	0.743891	7	0	4	7	-0.1269	12	1	2.56495	2	1.09861	0	76770000000	0
69	2023	-0.0557133	26	0.509612	0.604784	7	1	3.95725	1	-0.022083	14.5458	0.768119	7	0	4	5		13	1	2.63906	2	1.09861	0	55740000000	0
70	2003
70	2004
70	2005
70	2006
70	2007
70	2008
70	2009			0.498405				3.24999	1	0.034441	0.50114	0.401516	11	0	4	11
70	2010	0.300179	10	0.498205	0.570385	11	1	3.09104	1	0.044335	0.573711	0.454388	11	0	4	13		0	0	0	0	0	76350000	1064000000	0.0717765
70	2011	0.140313	11	0.498205	0.549984	11	1	2.40518	1	0.024539	1.03575	0.495641	11	0	4	11		0	0	0	0	0	82820000	1247000000	0.0664227
70	2012	0.0941213	12	0.498205	0.556714	10	1	2.83998	1	0.028659	1.20343	0.509238	10	0	4	14		0	0	0	0	0	111400000	1610000000	0.0692139
70	2013	0.140534	13	0.459598	0.550228	9	1	3.04234	1	0.030341	0.816835	0.482769	9	0	3	8	0.0553	0	0	0	0	0	125600000	1572000000	0.0799142
70	2014	0.148166	14	0.459598	0.536211	9	1	2.92043	1	0.029131	0.874126	0.51634	9	0	3	10		0	0	0	0	0	134200000	1913000000	0.0701568
70	2015	0.520095	15	0.391841	0.61184	9	1	2.57694	1	-0.086712	0.394092	0.64449	9	0	3	16	-0.2022	0	0	0	0	0	150300000	2450000000	0.0613343
70	2016	0.202249	16	0.391841	0.634115	9	1	2.85632	1	0.031458	0.601191	0.6724	9	0	3	14	0.0879	0	0	0	0	0	220600000	4612000000	0.0478211
70	2017	0.227975	17	0.397296	0.521506	8	1	2.91337	1	0.045448	0.99948	0.688177	8	0	3	14	0.1322	0	0	0	0	0	389800000	5473000000	0.0712128
70	2018	0.233427	18	0.391841	0.507556	9	1	2.57953	1	0.046136	1.62172	0.694881	9	0	3	17	0.1369	0	0	0	0	0	498000000	5706000000	0.0872744
70	2019	-0.0179481	19	0.366775	0.434287	9	1	2.46881	1	0.051341	0.80176	0.5931	9	0	3	13	0.1273	2	1	1.09861	2	1.09861	531500000	4328000000	0.122792
70	2020	0.422558	20	0.361042	0.454316	8	1	2.68269	1	0.00679	1.34105	0.705036	8	0	3	20	0.0196	2	1	1.09861	2	1.09861	520700000	4722000000	0.110253
70	2021	-0.174684	21	0.370702	0.430408	9	1	1.63951	1	-0.065421	1.51625	0.697191	9	0	3	27	-0.2389	2	1	1.09861	2	1.09861	495400000	4591000000	0.107912
70	2022	-0.0528229	22	0.373153	0.422949	9	1	1.97671	1	0.006656	1.34707	0.699494	9	0	3	20		2	1	1.09861	2	1.09861	749800000	4192000000	0.178884
70	2023	0.0257811	23	0.361774	0.402075	9	1	2.15949	1	-0.028168	1.13131	0.692281	9	0	3	19		0	0	0	0	0	770900000	4937000000	0.156131
78	2003
78	2004
78	2005
78	2006
78	2007
78	2008
78	2009			0				6.25209	0	0.000206	0.285469	0.781156	9	0	4	18
78	2010	0.31062	12	0	0.280195	11	1	6.5446	0	0.015118	0.53283	0.782385	11	0	4	18		1	1	0.693147	1	0.693147	0	3999000000	0
78	2011	0.165759	13	0	0.284592	11	1	6.99456	0	0.01378	1.15067	0.799178	11	0	4	16		1	1	0.693147	1	0.693147	0	5305000000	0
78	2012	0.212642	14	0	0.287881	11	1	6.68787	0	0.018896	1.544	0.819737	11	0	4	13		1	1	0.693147	1	0.693147	0	6418000000	0
78	2013	0.367651	15	0	0.291271	9	1	6.07665	0	0.033036	1.45159	0.764565	9	0	3	11		1	1	0.693147	1	0.693147	0	7993000000	0
78	2014	0.201074	16	0	0.266024	11	1	6.33072	0	0.009476	1.34731	0.814926	11	0	4	9		1	1	0.693147	1	0.693147	0	9802000000	0
78	2015	0.325026	17	0	0.399899	11	1	6.71622	0	0.046306	0.707826	0.832078	11	0	4	14	0.2419	1	1	0.693147	1	0.693147	0	11120000000	0
78	2016	0.305526	18	0.00392501	0.299647	7	1	7.49003	0	0.033908	0.998666	0.647212	7	0	3	16	0.0849	1	1	0.693147	1	0.693147	0	13610000000	0
78	2017	0.852441	19	0.00392738	0.333889	7	1	8.579	0	0.034667	1.97658	0.790373	7	0	3	12	0.1273	1	1	0.693147	1	0.693147	0	24940000000	0
78	2018	0.332498	20	0.00595274	0.295101	7	1	7.58111	0	0.020284	5.21456	0.825944	7	0	3	9	0.102	1	1	0.693147	1	0.693147	0	38380000000	0
78	2019	0.00101006	21	0.00376251	0.50436	9	1	7.4393	0	0.012514	3.9952	0.809302	9	0	3	14		1	1	0.693147	1	0.693147	0	41490000000	0
78	2020	-0.0351673	22	0	0.476112	9	1	7.18154	0	-0.001021	3.60086	0.811438	9	0	3	12		0	0	0	0	0	0	40020000000	0
78	2021	-0.0532888	23	0	0.475273	9	1	5.98445	0	0.00667	3.87252	0.805651	9	0	3	8		0	0	0	0	0	0	41050000000	0
78	2022	-0.0358874	24	0	0.478282	9	1	5.32815	0	-0.026867	3.96947	0.831447	9	0	3	9		0	0	0	0	0	0	37830000000	0
78	2023	-0.108943	25	0	0.477133	9	1	5.19666	0	-0.050149	3.74	0.869448	9	0	3	8		0	0	0	0	0	0	36420000000	0
88	2003
88	2004
88	2005
88	2006
88	2007
88	2008
88	2009			0.677451				4.8076	1	0.10956	0.470053	0.079491	9	0	3	6
88	2010	0.0230578	13	0.673695	0.021459	9	1	4.35506	1	0.094941	0.65191	0.078657	9	0	3	8	0.1019	0	0	0	0	0	0	416900000	0
88	2011	0.0882176	14	0.673695	0.707409	9	1	3.78099	1	0.090314	0.720467	0.077074	9	0	3	12	0.0939	0	0	0	0	0	0	360800000	0
88	2012	-0.0224498	15	0.673695	0.742299	9	1	3.35065	1	0.082953	0.672857	0.074929	9	0	3	11	0.0907	0	0	0	0	0	0	316500000	0
88	2013	0.0556336	16	0.673695	0.686681	9	1	3.25078	1	0.07808	0.475484	0.085955	9	0	3	7	0.0832	0	0	0	0	0	0	307700000	0
88	2014	0.221738	17	0.673695	0.693067	9	1	3.3224	1	0.076284	0.355723	0.188218	9	0	3	10	0.0854	0	0	0	0	0	0	300900000	0
88	2015	0.154246	18	0.673695	0.786383	9	1	2.0184	1	0.071088	0.470609	0.229364	9	0	3	9		0	0	0	0	0	0	248900000	0
88	2016	0.0480144	19	0.70577	0.783443	9	1	2.36413	1	0.047694	0.596273	0.215342	9	0	3	9		0	0	0	0	0	0	283700000	0
88	2017	0.125816	20	0.70577	0.782346	9	1	2.28768	1	0.049319	0.624032	0.238875	9	0	3	12	0.0612	0	0	0	0	0	0	343800000	0
88	2018	0.109047	21	0.70577	0.782185	9	1	2.78569	1	0.049553	1.06165	0.248857	9	0	3	14		0	0	0	0	0	0	403500000	0
88	2019	0.0686257	22	0.70577	0.782353	9	1	2.39373	1	0.03699	1.00756	0.257485	9	0	3	11		0	0	0	0	0	0	593400000	0
88	2020	0.189978	23	0.70696	0.782758	8	1	1.56043	1	0.031767	0.922301	0.2492	8	0	2	18		0	0	0	0	0	0	531200000	0
88	2021	0.0641247	24	0.67483	0.758971	9	1	2.05601	1	0.035759	1.17033	0.26846	9	0	3	12		0	0	0	0	0	0	679900000	0
88	2022	0.53773	25	0.67483	0.76203	9	1	1.9898	1	0.031984	1.4378	0.337973	9	0	3	16		0	0	0	0	0	0	797600000	0
88	2023	0.0263326	26	0.360637	0.763158	9	1	1.60526	1	0.061293	2.006	0.32971	9	0	3	16		0	0	0	0	0	0	893200000	0
89	2003
89	2004
89	2005
89	2006
89	2007
89	2008
89	2009			0.613556				3.00454	1	0.103893	0.456191	0.103256	9	0	3	9
89	2010	0.128706	12	0.613556	0.076017	9	1	2.93029	1	0.117361	0.699266	0.104214	9	0	3	9	0.1235	0	0	0	0	0	0	1899000000	0
89	2011	0.402075	13	0.613556	0.037058	9	1	2.34384	1	0.085006	1.30644	0.251293	9	0	3	8	0.0973	0	0	0	0	0	0	2333000000	0
89	2012	0.135144	14	0.625385	0.640003	9	1	2.54296	1	0.059951	1.59855	0.293495	9	0	3	8	0.0798	0	0	0	0	0	0	2473000000	0
89	2013	0.143088	15	0.624827	0.667357	9	1	1.59452	1	0.045728	1.6192	0.341296	9	0	3	6	0.0652	0	0	0	0	0	0	2546000000	0
89	2014	0.0678291	16	0.621863	0.650233	9	1	0.475717	1	0.022493	1.29403	0.376038	9	0	3	6	0.0349	0	0	0	0	0	0	2973000000	0
89	2015	-0.0584786	17	0.569686	0.657888	9	1	1.14645	1	0.043236	0.714403	0.142207	9	0	3	7	0.052	0	0	0	0	0	0	2953000000	0
89	2016	0.0439025	18	0.569686	0.700849	9	1	1.0111	1	0.04706	0.760682	0.141008	9	0	3	8	0.0536	0	0	0	0	0	0	3036000000	0
89	2017	0.0510422	19	0.569686	0.730305	9	1	1.2849	1	0.052743	0.735181	0.144605	9	0	3	11	0.0602	0	0	0	0	0	0	3321000000	0
89	2018	0.0256589	20	0.569686	0.727437	9	1	0.654424	1	0.051321	0.84213	0.13351	9	0	3	9	0.0585	0	0	0	0	0	0	3599000000	0
89	2019	0.0422475	21	0.569686	0.695379	9	1	0.26625	1	0.044083	0.69983	0.138555	9	0	3	11	0.0501	0	0	0	0	0	0	3807000000	0
89	2020	0.0781548	22	0.569686	0.669241	9	1	-5.90887	1	0.002641	0.902291	0.210235	9	0	3	11	0.0032	0	0	0	0	0	0	2997000000	0
89	2021	0.74169	23	0.569686	0.66439	9	1	-3.69036	1	-0.000969	1.75399	0.547947	9	0	3	10	-0.0017	0	0	0	0	0	0	3306000000	0
89	2022	-0.0448001	24	0.569686	0.661405	9	1	1.72748	1	-0.043852	1.55889	0.574362	9	0	3	7	-0.1055	0	0	0	0	0	0	2671000000	0
89	2023	-0.0388735	25	0.569686	0.64077	9	1	-2.06919	1	0.016204	1.83317	0.540009	9	0	3	8		0	0	0	0	0	0	4165000000	0
90	2003
90	2004
90	2005
90	2006
90	2007
90	2008
90	2009			0.363494				1.70882	1	0.010232	1.07934	0.552343	7	0	3	12
90	2010	0.725067	11	0.363494	0.439696	7	1	3.59448	1	0.013803	1.87449	0.539683	7	0	3	14	0.0237	0	0	0	0	0	0	3546000000	0
90	2011	-0.260212	12	0.376497	0.429975	6	1	4.66599	1	0.023014	2.3978	0.590704	6	1	3	7	0.0662	0	0	0	0	0	0	3547000000	0
90	2012	0.14127	13	0.376497	0.409257	7	1	3.75804	1	0.031115	2.25006	0.624482	7	0	3	14		0	0	0	0	0	0	3081000000	0
90	2013	0.141432	14	0.376497	0.384005	7	1	5.43533	1	0.041201	2.63709	0.655718	7	0	3	10	0.1123	0	0	0	0	0	0	4514000000	0
90	2014	0.126208	15	0.376497	0.510318	7	1	5.15645	1	0.040492	1.44622	0.664769	7	0	3	12	0.114	0	0	0	0	0	0	5299000000	0
90	2015	0.501168	16	0.443888	0.525747	7	1	5.6492	1	0.028453	1.13681	0.625577	7	0	3	9	0.0633	0	0	0	0	0	0	6318000000	0
90	2016	0.165328	17	0.43634	0.46195	7	1	5.24912	1	0.024893	1.66721	0.671569	7	0	3	9	0.0704	0	0	0	0	0	0	6209000000	0
90	2017	0.337057	18	0.452285	0.465156	7	1	3.94031	1	0.026539	2.14479	0.74455	7	0	3	14	0.0908	0	0	0	0	0	0	6750000000	0
90	2018	0.230626	19	0.43634	0.591817	7	1	4.16955	1	0.026954	4.8007	0.724716	7	0	3	15	0.0887	0	0	0	0	0	0	10210000000	0
90	2019	0.270066	20	0.444676	0.550294	7	1	4.18919	1	0.034242	4.0707	0.760364	7	0	3	12	0.1277	0	0	0	0	0	0	14670000000	0
90	2020	0.215444	21	0.444676	0.50068	6	1	4.13149	1	0.033339	4.41463	0.774743	6	0	3	20	0.1349	0	0	0	0	0	0	17120000000	0
90	2021	0.220932	22	0.43634	0.510304	8	1	3.42611	1	0.035868	5.45423	0.785596	8	0	3	14	0.1522	0	0	0	0	0	0	23270000000	0
90	2022	0.158375	23	0.42464	0.531752	8	1	3.24088	1	0.030546	6.78337	0.79643	8	0	3	12	0.1399	0	0	0	0	0	0	26460000000	0
90	2023	0.00256531	24	0.415115	0.53066	7	1	2.01846	1	0.02171	8.08306	0.782589	7	0	3	13		0	0	0	0	0	0	27000000000	0
96	2003
96	2004
96	2005
96	2006
96	2007
96	2008
96	2009			0.603671				3.68455	1	0.063874	0.44712	0.102706	11	0	4	8
96	2010	0.0191919	10	0.603671	0.631229	11	1	2.84936	1	0.047008	0.537716	0.079303	11	0	4	9		0	0	0	0	0	0	1380000000	0
96	2011	0.0635604	11	0.603671	0.622046	11	1	2.28982	1	0.048745	0.901563	0.088711	11	0	4	6		0	0	0	0	0	0	1462000000	0
96	2012	-0.00142408	12	0.603671	0.608516	11	1	2.33776	1	0.010562	0.981542	0.09312	11	0	4	6		0	0	0	0	0	2.45537e+06	965200000	0.00254398
96	2013	0.0292781	13	0.594171	0.601088	11	1	2.21311	1	0.033838	0.731977	0.085742	11	0	4	9		0	0	0	0	0	3.92054e+06	868300000	0.00451527
96	2014	-0.00747064	14	0.576082	0.591394	11	1	2.76779	1	0.021367	0.486173	0.070359	11	0	4	7		0	0	0	0	0	1.31519e+06	1008000000	0.00130491
96	2015	0.0904998	15	0.554113	0.560859	11	1	3.36796	1	0.070287	0.24498	0.089219	11	0	4	5	0.074	0	0	0	0	0	465650	997800000	0.00046666
96	2016	0.0959933	16	0.555436	0.559281	11	1	3.72388	1	0.127754	0.310948	0.051592	11	0	4	6		0	0	0	0	0	101672	905100000	0.00011233
96	2017	0.0507388	17	0.555436	0.633672	11	1	3.43508	1	0.062204	0.365774	0.0593	11	0	4	6	0.0645	0	0	0	0	0	314958	1243000000	0.00025335
96	2018	0.0367307	18	0.555436	0.655844	11	1	3.11867	1	0.042965	0.541962	0.055786	11	0	4	6		0	0	0	0	0	331643	1654000000	0.00020049
96	2019	0.11325	19	0.555436	0.679437	11	1	3.30003	1	0.046118	0.489551	0.07143	11	0	4	5		0	0	0	0	0	37703.2	1623000000	2.323e-05
96	2020	0.0439456	20	0.555436	0.673398	11	1	2.74205	1	0.044185	0.601253	0.07023	11	0	4	10		0	0	0	0	0	0	1229000000	0
96	2021	0.00253341	21	0.555436	0.655248	11	1	3.20831	1	0.022886	0.661484	0.055024	11	0	4	8		0	0	0	0	0	0	1620000000	0
96	2022	-0.107716	22	0.555436	0.656354	10	1	3.58973	1	0.020117	0.649844	0.054761	10	0	4	7		0	0	0	0	0	0	2100000000	0
96	2023	0.0630573	23	0.583391	0.689338	11	1	3.66262	1	0.032144	0.478031	0.064661	11	0	4	7		0	0	0	0	0	0	2553000000	0
99	2003
99	2004
99	2005
99	2006
99	2007
99	2008
99	2009			0.475057				2.52956	1	0.04708	0.626683	0.391922	15	0	5	5
99	2010	0.00491429	10	0.473433	0.028637	15	1	1.85246	1	0.049815	0.435129	0.356164	15	0	5	5	0.0772	0	0	0	0	0	0	879100000	0
99	2011	0.0773015	11	0.473387	0.513458	15	1	1.93475	1	0.054202	0.728041	0.3603	15	0	5	7	0.0817	0	0	0	0	0	0	986700000	0
99	2012	0.302513	12	0.472128	0.493976	15	1	1.5302	1	0.046483	0.895189	0.435512	15	0	5	6	0.0728	0	0	0	0	0	0	1091000000	0
99	2013	0.0982325	13	0.426958	0.467451	15	1	1.2001	1	0.052789	0.798264	0.360138	15	0	5	9	0.0792	0	0	0	0	0	0	1187000000	0
99	2014	0.148676	14	0.400094	0.42896	15	1	1.55131	1	0.04961	0.534524	0.388661	15	0	5	11	0.0756	0	0	0	0	0	0	1339000000	0
99	2015	0.113891	15	0.416255	0.438869	15	1	1.65665	1	0.036846	0.553909	0.432835	15	0	5	8	0.0616	0	0	0	0	0	0	1289000000	0
99	2016	-0.0138187	16	0.416255	0.459594	13	1	-0.0034365	1	0.018204	0.689465	0.412218	13	0	5	6	0.0312	0	0	0	0	0	0	1172000000	0
99	2017	0.148826	17	0.416255	0.460504	15	1	0.220994	1	0.01818	1.02829	0.455037	15	0	5	10	0.0312	0	0	0	0	0	0	1270000000	0
99	2018	0.00749471	18	0.416255	0.430321	15	1	0.781284	1	0.028206	1.65687	0.434482	15	0	5	10	0.0497	0	0	0	0	0	0	1426000000	0
99	2019	0.0349746	19	0.416255	0.437542	15	1	1.00588	1	0.036638	1.30874	0.42148	15	0	5	6	0.0623	0	0	0	0	0	0	1567000000	0
99	2020	-0.0595557	20	0.416255	0.433297	15	1	1.33871	1	0.037552	1.21924	0.347693	15	0	5	10	0.0594	0	0	0	0	0	0	1558000000	0
99	2021	0.200366	21	0.386293	0.41399	16	1	1.0706	1	0.041017	0.986091	0.251649	16	0	5	10	0.0502	0	0	0	0	0	0	1681000000	0
99	2022	-0.023179	22	0.390048	0.401183	12	1	0.463487	1	0.025988	1.1445	0.207693	12	0	5	8		0	0	0	0	0	0	1798000000	0
99	2023	-0.0254128	23	0.390048	0.402214	15	1	0.696453	1	0.037233	0.922754	0.169836	15	0	5	8		0	0	0	0	0	0	1970000000	0
100	2004
100	2005
100	2006
100	2007
100	2008
100	2009			0.147285				5.16218	0	0.026337	2.00674	0.721231	11	1	4	14
100	2010	0.768779	6	0.166181	0.225981	11	1	4.25822	0	0.011286	3.67883	0.661685	11	1	4	9		58	1	4.07754	26	3.29584	19600000000	51830000000	0.378211
100	2011	0.384013	7	0.114797	0.186135	8	1	4.34096	0	0.026214	4.74565	0.739467	8	1	3	15	0.0867	65	1	4.18965	26	3.29584	22320000000	60750000000	0.367374
100	2012	0.0774239	8	0.0979886	0.276028	8	1	4.30498	0	0.016555	4.29592	0.74628	8	1	3	9		68	1	4.23411	26	3.29584	25680000000	69450000000	0.369715
100	2013	-0.0208685	9	0.0973537	0.204282	9	1	4.43884	0	0.036555	3.92792	0.744391	9	1	3	13		75	1	4.33073	25	3.2581	0	85320000000	0
100	2014	0.1895	10	0.0878689	0.19628	9	1	4.41099	0	0.049518	2.58572	0.710795	9	1	3	12		82	1	4.41884	28	3.3673	45460000000	101000000000	0.449992
100	2015	0.203258	11	0.213809	0.244119	12	1	3.78087	0	0.031569	2.1453	0.663286	12	1	4	13		18	1	2.94444	11	2.48491	47160000000	104600000000	0.450927
100	2016	0.316603	12	0.209913	0.300694	12	1	3.48238	0	0.016513	3.65057	0.689087	12	1	4	15		18	1	2.94444	11	2.48491	47330000000	106500000000	0.44456
100	2017	0.0894215	13	0.17341	0.291181	12	1	3.88542	0	0.02306	3.04115	0.662227	12	1	4	13		18	1	2.94444	11	2.48491	54190000000	111600000000	0.485666
100	2018	0.202565	14	0.162873	0.329277	12	1	3.31889	0	0.023029	5.80673	0.684216	12	1	4	8		17	1	2.89037	10	2.3979	55810000000	113400000000	0.49232
100	2019	-0.144835	15	0.0801923	0.310821	9	1	2.99081	0	0.020457	2.72596	0.612465	9	1	4	9		4	1	1.60944	3	1.38629	0	74930000000	0
100	2020	0.564551	16	0.104136	0.271182	10	1	3.25953	0	0.023963	2.59627	0.650817	10	1	4	14		3	1	1.38629	3	1.38629	0	76680000000	0
100	2021	0.19713	17	0.092775	0.23136	11	1	5.06741	0	0.052799	3.56632	0.612464	11	1	4	11		5	1	1.79176	4	1.60944	0	163500000000	0
100	2022	0.165981	18	0.0944326	0.191955	9	1	1.88022	0	0.005348	5.66857	0.632944	9	1	4	13		6	1	1.94591	5	1.79176	0	166600000000	0
100	2023	0.0635086	19	0.0838797	0.327702	11	1	2.89156	0	0.012871	4.74129	0.620576	11	1	4	10		0	0	0	0	0	0	174400000000	0
150	2003
150	2004
150	2005
150	2006
150	2007
150	2008
150	2009			0				35.8286	0	0.08598	0.433577	0.347549	7	1	3	6
150	2010	-0.0155811	10	0	0.498472	7	1	7.82598	0	0.009301	0.620543	0.285637	7	0	3	14		0	0	0	0	0	0	78917601	0
150	2011	0.358729	11	0	0.498472	7	1	6.95883	0	0.00625	1.3936	0.528672	7	0	3	7		0	0	0	0	0	0	105100000	0
150	2012	0.111024	12	0	0.536945	7	1	4.58481	0	0.001482	1.05567	0.574363	7	0	3	9		0	0	0	0	0	0	84904481	0
150	2013	0.640716	13	0	0.531555	7	1	27.6706	0	0.042045	1.54386	0.706744	7	0	3	8	0.1154	0	0	0	0	0	0	729300000	0
150	2014	-0.0693732	14	0	0.670586	7	1	4.27811	0	0.011374	0.447854	0.673085	7	0	3	11		0	0	0	0	0	0	157700000	0
150	2015	0.799897	15	0	0.64534	7	1	-0.0823805	0	0.01556	0.266663	0.630016	7	0	3	13	0.0327	0	0	0	0	0	0	1031000000	0
150	2016	0.582539	16	0	0.620744	7	1	0.436855	0	0.126427	0.520842	0.65133	7	0	3	16	0.2959	0	0	0	0	0	0	1296000000	0
150	2017	0.0604347	17	0	0.570863	7	1	1.62863	0	0.024873	0.556474	0.68845	7	0	3	17	0.0776	0	0	0	0	0	10184188	2116000000	0.00481255
150	2018	0.0836995	18	0	0.465391	7	1	1.1511	0	0.025252	0.895993	0.695233	7	0	3	20		0	0	0	0	0	2.9701e+06	2204000000	0.00134759
150	2019	-0.280668	19	0	0.441788	6	1	-0.513552	0	-0.218447	1.41571	0.846754	6	0	3	9		0	0	0	0	0	0	1792000000	0
150	2020	-0.129967	20	0	0.434402	6	1	-0.737799	0	-0.111263	1.96048	0.94591	6	0	3	11		0	0	0	0	0	0	1562000000	0
150	2021	-0.171185	21	0	0.378949	7	1	-1.78479	0	-0.151016	1.18114	1.07405	7	1	3	13		0	0	0	0	0	0	1334000000	0
150	2022	-0.0460456	22	0	0.344937	6	1	-4.71647	0	-0.107244	3.50734	1.18666	6	0	2	11		0	0	0	0	0	0	984700000	0
151	2003
151	2004
151	2005
151	2006
151	2007
151	2008
151	2009			0.504568				2.63899	1	0.025569	0.357379	0.197865	9	0	3	8
151	2010	-0.0275965	10	0.480918	0.425748	9	1	2.64439	1	0.00702	0.298436	0.190006	9	0	3	8	0.0088	1	1	0.693147	1	0.693147	470500000	935900000	0.502736
151	2011	0.0890842	11	0.482287	0.429326	9	1	2.83436	1	-0.009551	0.465613	0.272902	9	0	3	7		1	1	0.693147	1	0.693147	396900000	1038000000	0.382213
151	2012	0.405567	12	0.502255	0.455855	9	1	3.68917	1	0.030937	0.820447	0.45525	9	0	3	9		1	1	0.693147	1	0.693147	914400000	1674000000	0.546133
151	2013	0.494675	13	0.500886	0.454894	9	1	4.45146	1	0.044539	1.15239	0.606677	9	0	3	11		1	1	0.693147	1	0.693147	1387000000	1555000000	0.892082
151	2014	0.172587	14	0.477235	0.47313	9	1	3.99597	1	0.041665	0.521094	0.656582	9	0	3	9		1	1	0.693147	1	0.693147	2532000000	2538000000	0.997461
151	2015	-0.172613	15	0.458002	0.410419	9	1	2.7076	1	0.050351	0.333944	0.579701	9	0	3	8		1	1	0.693147	1	0.693147	1199000000	1212000000	0.988512
151	2016	-0.143619	16	0.458002	0.399479	8	1	2.16891	1	0.044994	0.356786	0.517535	8	0	3	6		1	1	0.693147	1	0.693147	1747000000	1767000000	0.98844
151	2017	0.0425687	17	0.458002	0.401204	9	1	2.55828	1	0.041858	0.591955	0.54077	9	0	3	5	0.0893	3	1	1.38629	3	1.38629	2197000000	2229000000	0.985801
151	2018	0.00037716	18	0.458002	0.406436	9	1	1.52499	1	0.038671	0.711887	0.536344	9	0	3	8		3	1	1.38629	3	1.38629	1240000000	1271000000	0.976053
151	2019	0.108887	19	0.458002	0.409084	9	1	3.01047	1	0.003847	0.769854	0.60374	9	0	3	10		5	1	1.79176	5	1.79176	854900000	1184000000	0.722286
151	2020	0.290184	20	0.458002	0.398148	9	1	-1.48135	1	-0.138514	0.750089	0.64677	9	0	3	9		5	1	1.79176	5	1.79176	711600000	780800000	0.911326
151	2021	0.189943	21	0.524498	0.399985	10	1	1.50313	1	0.023691	1.27938	0.608654	10	0	4	18		13	1	2.63906	10	2.3979	1782000000	2160000000	0.825372
151	2022	0.238638	22	0.524498	0.402844	11	1	0.691367	1	-0.114113	1.0602	0.732907	11	0	4	11		10	1	2.3979	7	2.07944	3906000000	4222000000	0.925124
151	2023	-0.274298	23	0.531858	0.411558	11	1	1.82745	1	-0.126493	0.863782	0.742239	11	0	4	12		10	1	2.3979	7	2.07944	2683000000	3067000000	0.874674
153	2003
153	2004
153	2005
153	2006
153	2007
153	2008
153	2009			0.318568				3.54171	0	0.019997	0.614076	0.436987	7	0	2	4
153	2010	0.0583647	10	0.294075	0.380492	9	1	3.25046	0	0.032625	0.490197	0.40916	9	0	3	9	0.0537	0	0	0	0	0	0	1074000000	0
153	2011	0.0379928	11	0.294075	0.334927	9	1	3.15011	0	0.007651	0.836623	0.419497	9	0	3	6		0	0	0	0	0	0	1516000000	0
153	2012	0.0952832	12	0.294075	0.335066	9	1	3.42251	0	0.013069	0.860895	0.465688	9	0	3	8		0	0	0	0	0	0	1658000000	0
153	2013	0.418945	13	0.238895	0.328371	9	1	3.07085	0	0.015846	0.81158	0.467801	9	0	3	9		0	0	0	0	0	0	1530000000	0
153	2014	0.0871515	14	0.253355	0.520293	9	1	3.26746	0	0.019493	0.580432	0.487414	9	0	3	9	0.0358	0	0	0	0	0	0	1699000000	0
153	2015	0.0428265	15	0.274179	0.29948	9	1	3.05602	0	0.013854	0.707412	0.486291	9	0	3	10		0	0	0	0	0	0	1554000000	0
153	2016	0.0672917	16	0.326719	0.339054	9	1	3.76377	0	0.019064	0.618957	0.537108	9	0	3	8		0	0	0	0	0	0	2034000000	0
153	2017	0.111365	17	0.273279	0.325969	9	1	4.82485	0	0.024856	1.10352	0.559038	9	0	3	9		0	0	0	0	0	0	2578000000	0
153	2018	0.0868163	18	0.321633	0.329528	9	1	6.34057	0	0.021022	1.84206	0.570549	9	0	3	5		0	0	0	0	0	0	3013000000	0
153	2019	0.183383	19	0.307497	0.326892	8	1	6.4651	0	0.024548	1.72524	0.627174	8	0	3	8		0	0	0	0	0	0	3238000000	0
153	2020	0.0215172	20	0.326719	0.326892	9	1	6.16816	0	0.028377	1.32378	0.601789	9	0	3	6		0	0	0	0	0	0	3321000000	0
153	2021	0.11629	21	0.310685	0.345869	9	1	5.07926	0	0.029378	1.02056	0.591833	9	0	3	3		0	0	0	0	0	0	3502000000	0
153	2022	0.101052	22	0.279667	0.323436	9	1	4.76208	0	0.036435	0.992408	0.607369	9	0	3	8		0	0	0	0	0	0	4004000000	0
153	2023	-0.0174347	23	0.278661	0.318269	9	1	4.33694	0	0.035505	1.41151	0.563041	9	0	3	9		0	0	0	0	0	0	4275000000	0
155	2003
155	2004
155	2005
155	2006
155	2007
155	2008
155	2009			0.634894				1.87412	1	0.023651	0.763828	0.396789	5	0	2	4
155	2010	0.0501521	10	0.634894	0.646099	5	1	0.0318615	1	-0.066347	1.02967	0.495575	5	0	2	5		0	0	0	0	0	0	2006000000	0
155	2011	-0.0793208	11	0.634894	0.643597	5	1	0.477329	1	-0.06434	1.54243	0.518571	5	0	2	5		0	0	0	0	0	0	1987000000	0
155	2012	0.0311485	12	0.634894	0.634894	5	0	1.71365	1	0.000496	1.68656	0.536233	5	0	2	14		0	0	0	0	0	0	2120000000	0
155	2013	-0.0724522	13	0.585957	0.585957	5	1	-1.76471	1	-0.233908	1.96889	0.74215	5	0	2	22	-0.9414	0	0	0	0	0	0	1811000000	0
155	2014	-0.544497	14	0.585957	0.588212	5	0	-68.0412	1	-0.768914	0.413866	1.64989	5	0	2	20		0	0	0	0	0	69367619	842100000	0.08237
155	2015	-0.450475	15	0.416057	0.426057	5	1	-3.57618	1	-0.686623	0.164679	3.2619	5	0	2	23		0	0	0	0	0	0	319600000	0
155	2016	6.98033	16	0.416021	0.447674	5	1	-4.64767	1	0.472552	0.225615	0.030155	5	0	2	12		0	0	0	0	0	0	1812000000	0
155	2017	0.141944	17	0.416021	0.434637	5	0	12.1058	1	0.078444	0.886017	0.458189	5	0	2	14		0	0	0	0	0	0	6509000000	0
155	2018	0.0654111	18	0.430877	0.364243	5	1	12.0734	1	0.058645	1.58115	0.475944	5	0	2	15	0.1085	0	0	0	0	0	0	4272000000	0
155	2019	0.00237132	19	0.434369	0.549546	5	1	10.8252	1	0.045518	1.3177	0.417335	5	0	2	14		0	0	0	0	0	0	2051000000	0
155	2020	1.18278	20	0.434369	0.488231	5	1	10.9939	1	0.035639	0.876026	0.507244	5	0	2	14	0.0645	0	0	0	0	0	0	1997000000	0
155	2021	0.161203	21	0.510181	0.498243	5	1	5.08082	1	0.049385	0.47765	0.599812	5	0	2	18	0.0924	0	0	0	0	0	0	4845000000	0
155	2022	0.0534491	22	0.510041	0.509833	5	1	6.61839	1	0.068113	0.734819	0.546268	5	0	2	18	0.1463	0	0	0	0	0	0	3801000000	0
155	2023	0.125202	23	0.510041	0.473885	5	1	6.26554	1	0.062815	1.10989	0.538182	5	0	2	18		0	0	0	0	0	0	3313000000	0
156	2003
156	2004
156	2005
156	2006
156	2007
156	2008
156	2009			0.00832382				5.37221	1	0.241594	2.36848	2.37346	9	0	3	10
156	2010	-0.15515	10	0	0	9	1	3.97333	1	0.568291	2.00101	2.00302	9	0	3	15		0	0	0	0	0	0	873400000	0
156	2011	9.37248	11	0	0	9	1	3.75115	1	0.360718	1.92679	1.69575	9	0	3	9		0	0	0	0	0	0	1038000000	0
156	2012	0.125224	12	0.64704	0.023908	13	1	3.19282	1	0.094706	0.295716	0.74873	13	1	4	15	0.2044	0	0	0	0	0	0	1509000000	0
156	2013	0.464391	13	0.62263	0.110262	12	1	3.02517	1	0.060331	0.215668	0.643314	12	1	4	9	0.1409	0	0	0	0	0	0	1801000000	0
156	2014	0.093154	14	0.62263	0.402377	12	1	3.25979	1	0.072137	0.195451	0.602917	12	1	4	13	0.1739	0	0	0	0	0	0	2412000000	0
156	2015	1.28042	15	0.48049	0.62973	13	1	3.0444	1	0.058418	0.269601	0.269583	13	0	5	15	0.0575	0	0	0	0	0	0	2859000000	0
156	2016	0.107128	16	0.549527	0.742861	12	1	2.87712	1	0.044976	0.546635	0.279278	12	0	5	7	0.0594	0	0	0	0	0	0	3081000000	0
156	2017	0.0276105	17	0.475366	0.698937	10	1	2.83212	1	0.04507	0.882504	0.280398	10	0	4	8		0	0	0	0	0	0	3209000000	0
156	2018	0.0222481	18	0.48046	0.730628	10	1	2.63944	1	0.044132	1.29971	0.27721	10	0	4	11		0	0	0	0	0	0	3436000000	0
156	2019	0.655259	19	0.467916	0.704069	12	1	2.49046	1	0.042335	1.05075	0.300245	12	0	4	6	0.0587	0	0	0	0	0	0	3711000000	0
156	2020	-0.0393377	20	0.433646	0.652794	12	1	1.89943	1	0.048601	1.47786	0.40751	12	0	4	15	0.0685	0	0	0	0	0	0	7578000000	0
156	2021	0.0921469	21	0.433484	0.636804	12	1	1.93838	1	0.037795	1.63312	0.433444	12	0	4	8		0	0	0	0	0	0	8484000000	0
156	2022	0.058995	22	0.431947	0.58471	12	1	1.95249	1	0.030628	1.95344	0.448888	12	0	4	9		0	0	0	0	0	0	9386000000	0
156	2023	0.0800205	23	0.574023	0.581845	12	1	1.84408	1	0.024957	2.14411	0.480612	12	0	4	6		0	0	0	0	0	0	9707000000	0
157	2003
157	2004
157	2005
157	2006
157	2007
157	2008
157	2009			0.259541				5.06933	0	0.084952	0.779335	0.77615	7	1	4	9
157	2010	0.860014	10	0.218136	0.53862	7	0	6.41756	0	0.094685	0.761363	0.563865	7	1	4	7	0.167	4	1	1.60944	3	1.38629	1843000000	32190000000	0.0572443
157	2011	0.134749	11	0.203683	0.553441	7	0	6.67747	0	0.121467	1.23515	0.502181	7	1	4	8	0.2294	5	1	1.79176	4	1.60944	2238000000	46320000000	0.0483121
157	2012	0.242977	12	0.188779	0.576538	7	0	5.5955	0	0.093786	1.2524	0.53707	7	1	4	8		4	1	1.60944	4	1.60944	2771000000	48070000000	0.0576379
157	2013	0.00632421	13	0.194689	0.490262	7	0	4.5688	0	0.044276	2.11452	0.530345	7	1	4	7		7	1	2.07944	6	1.94591	2787000000	38540000000	0.0723084
157	2014	0.0471402	14	0.172543	0.448726	7	1	3.49491	0	0.006851	1.83929	0.56006	7	1	4	7		6	1	1.94591	6	1.94591	2895000000	25850000000	0.111987
157	2015	-0.00037262	15	0.232352	0.430752	6	1	3.23152	0	0.000972	2.53735	0.566712	6	1	3	6		7	1	2.07944	6	1.94591	2555000000	20750000000	0.123091
157	2016	-0.0488887	16	0.208709	0.452094	7	1	3.15146	0	-0.009896	2.72377	0.576009	7	1	4	8		6	1	1.94591	6	1.94591	2164000000	20020000000	0.108099
157	2017	-0.0672188	17	0.208309	0.432987	7	1	3.38741	0	0.014487	2.55674	0.540256	7	1	4	9		9	1	2.30259	6	1.94591	2365000000	23270000000	0.101625
157	2018	0.123965	18	0.205187	0.444634	7	1	4.31074	0	0.022158	3.55531	0.585172	7	1	4	11		5	1	1.79176	5	1.79176	3590000000	28700000000	0.125119
157	2019	-0.0148585	19	0.203456	0.591716	7	0	5.96535	0	0.046087	1.7894	0.570609	7	1	4	11		7	1	2.07944	7	2.07944	3569000000	43310000000	0.0824107
157	2020	0.262924	20	0.201848	0.593784	7	0	7.16399	0	0.070607	1.53588	0.588158	7	1	4	10		9	1	2.30259	7	2.07944	3832000000	65110000000	0.0588617
157	2021	0.0493935	21	0.175879	0.481399	7	0	4.82113	0	0.053598	2.1321	0.522225	7	1	4	10		6	1	1.94591	6	1.94591	5789000000	67130000000	0.0862347
157	2022	0.012579	22	0.171279	0.461948	7	0	2.98528	0	0.019421	2.81976	0.53886	7	1	4	9		3	1	1.38629	2	1.09861	9992000000	41630000000	0.240006
157	2023	0.0591597	23	0.171627	0.57543	7	0	3.53422	0	0.029644	2.49254	0.547866	7	1	4	9		10	1	2.3979	9	2.30259	17910000000	47070000000	0.380354
158	2003
158	2004
158	2005
158	2006
158	2007
158	2008
158	2009			0.501507				-0.0863623	1	0.017381	0.637575	0.455477	9	0	3	6
158	2010	0.110175	10	0.480641	0.496211	9	0	0.996465	1	0.012178	0.989038	0.49943	9	0	3	8		0	0	0	0	0	350100000	3701000000	0.0946055
158	2011	0.115741	11	0.480641	0.491252	9	0	0.00490849	1	0.0114	1.84472	0.543603	9	0	3	8		0	0	0	0	0	737000000	4705000000	0.156645
158	2012	0.0804657	12	0.480641	0.497738	9	0	-0.122517	1	0.002126	2.34592	0.575353	9	0	3	8		0	0	0	0	0	1316000000	5023000000	0.261954
158	2013	0.0098607	13	0.480641	0.495395	9	0	-0.912329	1	0.003054	1.93988	0.576942	9	0	3	6		0	0	0	0	0	1729000000	5857000000	0.29524
158	2014	-0.03812	14	0.480641	0.533566	9	0	-3.24372	1	0.004284	0.805521	0.554528	9	0	3	9		0	0	0	0	0	1650000000	6569000000	0.251259
158	2015	0.970384	15	0.273201	0.557044	11	0	2.11472	1	0.030157	0.422893	0.503495	11	0	4	10	0.0458	0	0	0	0	0	1430000000	8902000000	0.160589
158	2016	0.170202	16	0.273201	0.504739	11	0	2.7895	1	0.029225	0.805648	0.551411	11	0	4	8	0.0604	0	0	0	0	0	156700000	10970000000	0.0142774
158	2017	-0.0011697	17	0.273201	0.468136	11	0	2.5059	1	0.027744	0.974503	0.52987	11	0	4	10	0.059	0	0	0	0	0	208400000	11250000000	0.0185187
158	2018	0.105834	18	0.275457	0.63529	11	0	2.75359	1	0.013585	1.63917	0.569219	11	0	4	11	0.03	0	0	0	0	0	42268539	9656000000	0.00437739
158	2019	0.00096663	19	0.284806	0.529158	11	0	2.48404	1	0.006729	1.29845	0.581776	11	0	4	7	0.0161	0	0	0	0	0	0	9447000000	0
158	2020	0.0522011	20	0.284806	0.495717	11	0	2.85774	1	0.007374	1.50285	0.594665	11	0	4	8	0.0177	0	0	0	0	0	0	9884000000	0
158	2021	0.114293	21	0.284806	0.437241	11	1	2.82874	1	0.008238	1.50038	0.628158	11	0	4	12		0	0	0	0	0	0	10880000000	0
158	2022	-0.00185377	22	0.284806	0.43476	11	0	2.24312	1	-0.014026	1.84286	0.641041	11	0	4	12		3	1	1.38629	3	1.38629	0	9663000000	0
158	2023	0.0418108	23	0.284806	0.375112	11	1	2.78078	1	-0.007535	1.25251	0.662899	11	0	4	11		0	0	0	0	0	0	9007000000	0
159	2003
159	2004
159	2005
159	2006
159	2007
159	2008
159	2009			0				3.46928	0	0.072678	0.509812	0.493682	9	0	3	18
159	2010	0.409434	10	0	0.342568	9	0	4.20781	0	0.234303	0.445413	0.467699	9	0	3	17		0	0	0	0	0	61574641	746900000	0.0824365
159	2011	-0.0208183	11	0	0.322596	9	0	11.5976	0	0.103675	0.813198	0.362134	9	0	3	12		0	0	0	0	0	51505200	1238000000	0.0416105
159	2012	-0.0598164	12	0	0.319577	9	0	5.26856	0	0.032852	0.965504	0.302494	9	0	3	16		2	1	1.09861	2	1.09861	31418805	1400000000	0.0224371
159	2013	-0.00134154	13	0	0.307359	9	0	6.27611	0	0.011759	0.855154	0.30427	9	0	3	15		3	1	1.38629	3	1.38629	3.37318e+06	1068000000	0.00315699
159	2014	-0.00494109	14	0	0.32241	9	0	3.65314	0	0.044555	0.606611	0.264477	9	0	3	0		3	1	1.38629	3	1.38629	712742	1177000000	0.00060576
159	2015	-0.00648964	15	0.00777966	0.318338	9	0	3.96056	0	0.020305	0.659053	0.260288	9	0	3	12		2	1	1.09861	2	1.09861	384274	679700000	0.00056533
159	2016	0.0567157	16	0.0103868	0.327599	9	0	2.44208	0	0.011826	0.761978	0.292732	9	0	3	12		2	1	1.09861	2	1.09861	16001815	523200000	0.0305843
159	2017	-0.0251523	17	0.00260715	0.301296	9	0	1.29736	0	-0.023117	1.19808	0.310459	9	1	3	14		2	1	1.09861	2	1.09861	70737059	355200000	0.199144
159	2018	-0.0980306	18	0.00260715	0.306159	9	0	3.22967	0	0.01725	1.34951	0.218467	9	1	3	14		2	1	1.09861	2	1.09861	11234090	550600000	0.0204032
159	2019	0.0281068	19	0.0026096	0.249295	9	0	0.834621	0	0.009379	1.02997	0.224618	9	1	3	15		1	1	0.693147	1	0.693147	17733521	430400000	0.041203
159	2020	-0.0488799	20	0	0.236881	9	0	1.82137	0	0.030929	1.08869	0.181153	9	1	3	11		2	1	1.09861	2	1.09861	0	551700000	0
159	2021	0.376822	21	0.00315985	0.237527	9	0	2.28569	0	0.007942	1.17527	0.386334	9	1	3	12		2	1	1.09861	1	0.693147	1060838	1119000000	0.00094789
159	2022	-0.162775	22	0	0.284938	8	0	3.19948	0	0.092935	0.919883	0.151369	8	0	3	28		3	1	1.38629	1	0.693147	26689.8	1611000000	1.656e-05
159	2023	0.20219	23	0	0.232269	7	0	4.62948	0	0.023769	1.1902	0.342602	7	0	3	17		0	0	0	0	0	0	4514000000	0
166	2014
166	2015	0.648791	0	0.701594	0.287234	9	0	8.30319	1	0.052549	2.0964	0.844513	9	0	3	14		5	1	1.79176	2	1.09861	424200000	30460000000	0.0139237
166	2016	-0.174117	1	0.711436	0.375696	9	0	3.12766	1	0.018154	2.19769	0.803719	9	0	3	8		5	1	1.79176	2	1.09861	280600000	14720000000	0.0190626
166	2017	0.0887658	2	0.70967	0.389619	9	0	2.65088	1	0.016425	2.78489	0.809945	9	0	3	8		5	1	1.79176	2	1.09861	379100000	13370000000	0.0283587
166	2018	0.159303	3	0.699793	0.771148	9	0	3.60045	1	0.013117	3.7911	0.795252	9	0	3	7		0	0	0	0	0	366900000	15280000000	0.0240157
166	2019	0.117369	4	0.627835	0.759804	11	0	5.95206	1	0.015764	3.22023	0.781665	11	0	4	12		0	0	0	0	0	509100000	24590000000	0.0207014
166	2019	0.117369	4	0.627835	0.759804	11	0	5.95206	1	0.015764	3.22023	0.781665	11	0	4	12		0	0	0	0	0	509100000	24590000000	0.0207014
166	2019	0.117369	4	0.627835	0.759804	11	0	5.95206	1	0.015764	3.22023	0.781665	11	0	4	12		0	0	0	0	0	509100000	24590000000	0.0207014
166	2019	0.117369	4	0.627835	0.759804	11	0	5.95206	1	0.015764	3.22023	0.781665	11	0	4	12		0	0	0	0	0	509100000	24590000000	0.0207014
166	2019	0.117369	4	0.627835	0.759804	11	0	5.95206	1	0.015764	3.22023	0.781665	11	0	4	12		0	0	0	0	0	509100000	24590000000	0.0207014
166	2020	0.264034	5	0.623456	0.763387	11	0	6.59403	1	0.017908	3.9713	0.816563	11	0	4	9		0	0	0	0	0	540700000	29410000000	0.0183848
166	2021	0.223746	6	0.613476	0.76265	11	0	5.88024	1	0.01746	5.03892	0.821876	11	0	4	11		0	0	0	0	0	459600000	34310000000	0.0133972
166	2022	0.020142	7	0.623417	0.764183	11	0	3.36479	1	0.005172	6.59717	0.809694	11	0	4	10		0	0	0	0	0	214900000	20610000000	0.0104266
166	2023	0.0364048	8	0.620594	0.768672	11	0	3.50242	1	0.00877	6.15246	0.797314	11	0	4	5		0	0	0	0	0	537400000	21500000000	0.0249966
301	2003
301	2004
301	2005
301	2006
301	2007
301	2008
301	2009			0.382794				5.34602	0	0.023583	0.454338	0.359717	8	0	2	8
301	2010	-0.0340476	10	0.384333	0.418773	7	1	6.32968	0	0.018798	0.602369	0.319968	7	0	4	8	0.0281	0	0	0	0	0	0	916600000	0
301	2011	-0.0694605	11	0.382404	0.39773	9	1	6.00998	0	0.029838	1.00305	0.265155	9	0	4	13		0	0	0	0	0	0	1073000000	0
301	2012	0.028776	12	0.381829	0.399229	9	1	5.0849	0	0.045176	0.951766	0.247966	9	0	4	13		0	0	0	0	0	0	875300000	0
301	2013	0.0234247	13	0.378365	0.378761	8	1	6.3821	0	0.091209	0.934736	0.191626	8	0	3	11		0	0	0	0	0	0	1027000000	0
301	2014	0.0873237	14	0.371224	0.376364	7	1	5.32944	0	0.058728	0.640446	0.215455	7	1	3	12	0.0719	0	0	0	0	0	0	785500000	0
301	2015	0.105513	15	0.377544	0.390046	7	1	4.73831	0	0.039868	0.561367	0.264526	7	1	3	6	0.0514	0	0	0	0	0	0	694100000	0
301	2016	0.127097	16	0.379658	0.387174	7	1	4.45892	0	0.031437	0.762211	0.302185	7	1	3	8		0	0	0	0	0	0	793100000	0
301	2017	1.71716	17	0.378252	0.379991	6	1	4.2426	0	0.048601	0.682554	0.186972	6	1	3	16	0.0635	0	0	0	0	0	0	1112000000	0
301	2018	1.19518	18	0.124941	0.405182	7	1	3.32157	0	0.064418	0.994118	0.407513	7	1	3	10	0.0653	0	0	0	0	0	1795000000	18440000000	0.0973337
301	2019	0.182624	19	0.124016	0.419149	7	1	2.97418	0	0.056655	1.67903	0.563384	7	1	3	19	0.1054	1	1	0.693147	1	0.693147	2025000000	24890000000	0.0813531
301	2020	1.37805	20	0.111851	0.697703	7	1	1.02006	0	0.006384	1.37306	0.64172	7	1	3	22	0.0139	1	1	0.693147	1	0.693147	1721000000	22780000000	0.0755786
301	2021	0.584608	21	0.0859377	0.614334	7	1	5.30326	0	0.052184	1.41167	0.777216	7	1	3	21	0.173	0	0	0	0	0	4809000000	51720000000	0.0929737
301	2022	0.293293	22	0.0184025	0.809754	7	1	2.45994	0	0.003636	1.93147	0.785616	7	1	3	20	0.0152	2	1	1.09861	1	0.693147	9789000000	63820000000	0.153377
301	2023	0.113812	23	0.0331647	0.736912	7	1	5.42081	0	0.003987	2.99704	0.81341	7	1	3	13		0	0	0	0	0	12890000000	140400000000	0.0918161
333	2013	0.104968	0	0.0128616	0.500071	14	1	5.3012	0	0.089857	1.14979	0.596883	14	1	5	9		3	1	1.38629	3	1.38629	45080000000	121000000000	0.372664
333	2014	0.240815	1	0	0.459629	13	1	5.35947	0	0.107222	1.03985	0.61983	13	1	5	12	0.2547	1	1	0.693147	1	0.693147	49780000000	141700000000	0.351418
333	2015	0.0710757	2	0.0298924	0.439269	12	1	5.16845	0	0.109376	0.920052	0.565113	12	1	5	11	0.2432	5	1	1.79176	3	1.38629	49420000000	138400000000	0.356955
333	2016	0.324109	3	0.0400254	0.522391	10	1	5.49526	0	0.105943	0.937658	0.595683	10	1	4	15	0.23	6	1	1.94591	3	1.38629	64010000000	159000000000	0.402479
333	2017	0.454313	4	0.0459	0.592064	10	1	4.44247	0	0.088898	0.682214	0.665768	10	1	4	10	0.2244	10	1	2.3979	6	1.94591	104000000000	240700000000	0.431868
333	2017	0.454313	4	0.0459	0.592064	10	1	4.44247	0	0.088898	0.682214	0.665768	10	1	4	10	0.2244	10	1	2.3979	6	1.94591	104000000000	240700000000	0.431868
333	2017	0.454313	4	0.0459	0.592064	10	1	4.44247	0	0.088898	0.682214	0.665768	10	1	4	10	0.2244	10	1	2.3979	6	1.94591	104000000000	240700000000	0.431868
333	2017	0.454313	4	0.0459	0.592064	10	1	4.44247	0	0.088898	0.682214	0.665768	10	1	4	10	0.2244	10	1	2.3979	6	1.94591	104000000000	240700000000	0.431868
333	2018	0.0628531	5	0.0415157	0.633212	9	1	4.75616	0	0.084604	1.0737	0.649397	9	1	3	13	0.2342	7	1	2.07944	5	1.79176	110400000000	259700000000	0.425192
333	2019	0.145067	6	0.0413538	0.646033	8	1	4.8343	0	0.089373	0.743525	0.644	8	1	4	12	0.2351	6	1	1.94591	5	1.79176	116800000000	278200000000	0.419759
333	2020	0.193496	7	0.0410122	0.663428	8	1	4.06953	0	0.083059	0.520761	0.655263	8	1	3	11	0.2214	6	1	1.94591	5	1.79176	121100000000	284200000000	0.426011
333	2021	0.076484	8	0.0126329	0.630682	9	1	3.91392	0	0.077547	0.752303	0.652464	9	1	3	12	0.2152	7	1	2.07944	6	1.94591	137700000000	341200000000	0.403401
333	2022	0.0892113	9	0.0126135	0.638441	9	1	3.80254	0	0.07356	1.1658	0.640464	9	1	3	10	0.1962	9	1	2.30259	7	2.07944	142600000000	343900000000	0.414765
333	2023	0.150236	10	0.0125624	0.647973	9	1	4.08054	0	0.07428	1.26633	0.641387	9	1	3	9		6	1	1.94591	5	1.79176	150900000000	372000000000	0.40562
338	2007
338	2008
338	2009			0.215387				6.69164	1	0.120561	0.698683	0.567584	18	1	6	7
338	2010	0.450024	3	0.205387	0.354282	18	1	8.22326	1	0.18102	0.631964	0.551952	18	1	6	5	0.3423	3	1	1.38629	3	1.38629	2134000000	63280000000	0.0337252
338	2011	0.171893	4	0.215387	0.282122	18	1	5.93214	1	0.111165	1.17751	0.530377	18	1	6	7	0.2187	5	1	1.79176	5	1.79176	2821000000	60020000000	0.047
338	2012	0.0775993	5	0.224012	0.279797	18	1	4.41497	1	0.050589	1.2789	0.526552	18	1	6	11	0.103	11	1	2.48491	9	2.30259	3241000000	48170000000	0.0672921
338	2013	0.183977	6	0.215387	0.331995	18	1	4.04044	1	0.052714	1.92964	0.562831	18	1	6	10	0.1112	15	1	2.77259	10	2.3979	7933000000	58310000000	0.136048
338	2014	0.556963	7	0.214012	0.305815	18	1	2.86048	1	0.058155	2.23666	0.660711	18	1	6	9	0.1416	4	1	1.60944	4	1.60944	20210000000	79640000000	0.253781
338	2015	-0.0524731	8	0.205387	0.239188	13	1	2.12163	1	0.018383	3.17109	0.636761	13	1	5	13	0.0518	4	1	1.60944	4	1.60944	40200000000	73720000000	0.545244
338	2016	0.411737	9	0.218954	0.240379	13	1	2.37604	1	0.025792	4.04654	0.728267	13	1	5	11	0.0807	5	1	1.79176	5	1.79176	44380000000	93180000000	0.476255
338	2017	0.15961	10	0.218954	0.30975	14	1	2.69389	1	0.05191	2.94491	0.702829	14	1	5	8	0.1629	6	1	1.94591	5	1.79176	65370000000	151600000000	0.431289
338	2018	0.0824634	11	0.22648	0.324956	15	1	2.7257	1	0.058877	3.31869	0.696705	15	1	5	10	0.1867	6	1	1.94591	5	1.79176	64210000000	159300000000	0.40317
338	2019	0.153721	12	0.228289	0.388395	15	1	2.71614	1	0.053865	1.91381	0.705383	15	1	5	7	0.1706	7	1	2.07944	5	1.79176	71200000000	174400000000	0.408364
338	2020	0.144533	13	0.228289	0.389163	15	1	2.45667	1	0.044426	2.25548	0.702924	15	1	5	12	0.1402	5	1	1.79176	5	1.79176	69240000000	197500000000	0.350584
338	2021	0.0833556	14	0.197005	0.231704	15	1	2.37603	1	0.042212	1.90278	0.628357	15	1	5	16	0.1123	5	1	1.79176	5	1.79176	85650000000	203500000000	0.420805
338	2022	3.367e-05	15	0.201896	0.234067	15	1	1.71389	1	0.019914	3.36596	0.645479	15	1	5	17	0.0546	5	1	1.79176	5	1.79176	95060000000	175200000000	0.542694
338	2023	0.138188	16	0.201896	0.338356	15	1	2.15756	1	0.035711	2.89251	0.662867	15	0	5	12		4	1	1.60944	3	1.38629	113800000000	214000000000	0.531657
400	2003
400	2004
400	2005
400	2006
400	2007
400	2008
400	2009			0				5.4724	1	0.049334	0.533942	0.449573	9	0	3	7
400	2010	0.249681	13	0.298984	0.365119	9	1	4.56677	1	0.047726	0.457136	0.520769	9	0	3	8	0.0896	0	0	0	0	0	0	3856000000	0
400	2011	0.228813	14	0.193821	0.398492	9	1	4.66839	1	0.047431	0.966125	0.580492	9	0	3	8	0.1025	0	0	0	0	0	0	4362000000	0
400	2012	-0.0206518	15	0.193821	0.356468	9	1	4.70792	1	0.081379	0.742736	0.539772	9	0	3	15	0.1787	0	0	0	0	0	26942794	6612000000	0.00407495
400	2013	0.49977	16	0.193821	0.554603	8	1	4.81217	1	0.101229	0.542294	0.539619	8	0	3	6	0.2018	0	0	0	0	0	17690618	7155000000	0.00247261
400	2014	0.0390334	17	0.410249	0.147733	9	1	5.16049	1	0.135121	0.527245	0.422345	9	0	3	7	0.2068	0	0	0	0	0	10292338	8359000000	0.00123126
400	2015	0.157071	18	0.409474	0.404897	9	1	3.77173	1	0.069233	0.637376	0.449712	9	0	3	6	0.1173	0	0	0	0	0	2.12104e+06	7346000000	0.00028872
400	2016	0.145227	19	0.41276	0.480116	9	1	3.71791	1	0.070217	0.781418	0.472021	9	0	3	11	0.1246	0	0	0	0	0	1.29945e+06	9607000000	0.00013526
400	2017	0.0704773	20	0.434195	0.552875	9	1	3.39646	1	0.046052	1.15105	0.469273	9	0	3	7	0.0839	0	0	0	0	0	214222	10330000000	2.074e-05
400	2018	-0.0478036	21	0.434195	0.550543	9	1	2.24165	1	0.018317	1.62616	0.426969	9	0	3	11	0.0328	0	0	0	0	0	3.44924e+06	8217000000	0.00041979
400	2019	0.0988997	22	0.453996	0.569702	9	1	2.59774	1	0.033335	1.38951	0.42498	9	0	3	10	0.057	0	0	0	0	0	473400000	10160000000	0.0466143
400	2020	0.0491669	23	0.453996	0.600446	9	1	3.031	1	0.050328	1.15265	0.452629	9	0	3	9	0.0873	0	0	0	0	0	170800000	11190000000	0.0152611
400	2021	0.051297	24	0.384727	0.567514	9	1	2.99734	1	0.049726	0.671354	0.425149	9	0	3	12	0.0844	0	0	0	0	0	117000000	11990000000	0.00975434
400	2022	0.0979802	25	0.383096	0.573201	9	1	3.16101	1	0.052941	0.941394	0.424663	9	0	3	16	0.0889	0	0	0	0	0	77157360	14920000000	0.00517229
400	2023	0.129061	26	0.37908	0.616686	9	0	3.10047	1	0.058054	0.978803	0.466133	9	0	3	18		0	0	0	0	0	153100000	17060000000	0.00897352
401	2003
401	2004
401	2005
401	2006
401	2007
401	2008
401	2009			0.407787				6.3401	1	0.061968	0.923562	0.643191	9	0	3	19
401	2010	0.395909	14	0.414247	0.85242	9	0	6.80801	1	0.060479	1.05564	0.692911	9	0	3	20	0.1688	0	0	0	0	0	0	11060000000	0
401	2011	0.258588	15	0	0.791787	9	0	6.68911	1	0.046296	1.88334	0.654412	9	0	3	18	0.1202	0	0	0	0	0	0	15730000000	0
401	2012	0.0900538	16	0.386272	0.759888	9	0	4.30605	1	0.003468	2.2319	0.677956	9	0	3	11	0.0103	0	0	0	0	0	0	14610000000	0
401	2013	0.0383141	17	0.38628	0.717684	9	0	4.38869	1	0.004698	3.77126	0.677456	9	0	3	9	0.0143	0	0	0	0	0	0	15710000000	0
401	2014	0.022278	18	0.38628	0.787783	9	0	3.34116	1	-0.006368	2.50136	0.694987	9	0	3	12	-0.0207	0	0	0	0	0	0	15660000000	0
401	2015	-0.0578338	19	0.374831	0.717694	8	0	1.78147	1	-0.050397	2.81054	0.725467	8	0	3	10	-0.1897	0	0	0	0	0	0	11110000000	0
401	2016	-0.00063605	20	0.0162506	0.737326	9	0	3.30359	1	-0.000572	2.58676	0.730765	9	0	3	18	-0.0021	0	0	0	0	0	0	12340000000	0
401	2017	0.393471	21	0.0162506	0.439193	9	0	4.32815	1	0.003178	2.20824	0.725263	9	0	3	9		0	0	0	0	0	0	15290000000	0
401	2018	0.249238	22	0.054669	0.49379	9	0	5.36003	1	0.049688	3.71611	0.615594	9	0	3	13	0.1074	0	0	0	0	0	0	30850000000	0
401	2019	-0.158903	23	0.0162506	0.499606	8	0	5.62671	1	0.079928	2.64965	0.525172	8	0	3	10	0.1701	0	0	0	0	0	0	34510000000	0
401	2020	-0.0294104	24	0.0162506	0.478112	7	0	5.82225	1	0.086625	3.09151	0.454608	7	0	3	9	0.1612	0	0	0	0	0	0	35480000000	0
401	2021	0.023464	25	0.0360075	0.481474	9	1	4.09453	1	0.070119	2.03431	0.440104	9	0	3	15	0.1238	0	0	0	0	0	0	36340000000	0
401	2022	0.0285588	26	0.0413015	0.518762	9	0	3.01071	1	0.022998	2.83488	0.474307	9	0	3	8	0.0432	0	0	0	0	0	0	34540000000	0
401	2023	-0.0268777	27	0.484528	0.513524	8	1	1.37564	1	-0.028677	3.52778	0.489398	8	0	3	11		0	0	0	0	0	0	28240000000	0
402	2003
402	2004
402	2005
402	2006
402	2007
402	2008
402	2009			0				11.1842	1	0.039341	1.40725	0.623564	9	0	3	13
402	2010	0.278936	14	0.265473	0.418229	9	1	13.0855	1	0.037994	2.70719	0.681675	9	0	3	17	0.1063	0	0	0	0	0	0	8110000000	0
402	2011	0.102532	15	0.265473	0.495958	9	1	10.9796	1	0.036134	3.26104	0.690309	9	0	3	18	0.1113	0	0	0	0	0	0	9637000000	0
402	2012	0.172603	16	0.265473	0.479828	9	1	11.176	1	0.041564	3.42735	0.699479	9	0	3	14	0.1281	0	0	0	0	0	0	17230000000	0
402	2013	0.0862519	17	0.265473	0.404553	9	1	13.8972	1	0.048186	4.80498	0.678514	9	0	3	19	0.1439	0	0	0	0	0	0	19880000000	0
402	2014	0.151397	18	0.268861	0.71148	9	1	11.4275	1	0.038037	2.37664	0.693987	9	0	3	29	0.1161	2	1	1.09861	1	0.693147	0	22040000000	0
402	2015	0.206551	19	0.27886	0.732003	9	1	7.20302	1	0.02344	3.0665	0.72555	9	0	3	16	0.0781	2	1	1.09861	1	0.693147	0	15560000000	0
402	2016	0.0677226	20	0.336464	0.840603	6	1	8.18466	1	0.02577	3.66516	0.724098	6	0	3	15	0.0904	1	1	0.693147	1	0.693147	0	19850000000	0
402	2017	0.109718	21	0.32366	0.720064	9	1	8.88694	1	0.034469	3.77076	0.730814	9	0	3	31	0.1217	2	1	1.09861	1	0.693147	0	25520000000	0
402	2018	0.186169	22	0.351977	0.71653	9	1	12.038	1	0.029498	7.7162	0.749551	9	0	3	19	0.1085	2	1	1.09861	1	0.693147	0	22110000000	0
402	2019	0.0906438	23	0.329087	0.763971	9	1	11.4234	1	0.026541	6.67446	0.759361	9	0	3	23	0.1057	2	1	1.09861	1	0.693147	0	26180000000	0
402	2020	0.0445586	24	0.329087	0.746766	9	1	7.18512	1	0.013397	8.77698	0.764757	9	0	3	18	0.0557	2	1	1.09861	1	0.693147	0	18120000000	0
402	2021	-0.0261662	25	0.32871	0.679367	9	1	6.26151	1	0.009468	9.74032	0.7415	9	0	3	17	0.0371	2	1	1.09861	1	0.693147	0	24160000000	0
402	2022	-0.0710344	26	0.32871	0.711114	9	1	4.53764	1	0.004074	9.75306	0.722819	9	0	3	17	0.0153	2	1	1.09861	1	0.693147	0	20510000000	0
402	2023	-0.0568573	27	0.32871	0.67262	9	1	2.04854	1	-0.014502	13.3064	0.721483	9	0	3	18		2	1	1.09861	1	0.693147	0	12570000000	0
403	2003
403	2004
403	2005
403	2006
403	2007
403	2008
403	2009			0.0287694				5.91193	1	-0.032434	1.16868	0.890046	8	1	3	8
403	2010	-0.260731	14	0.0287694	0.011825	8	0	8.20135	1	-0.010021	0.863979	0.703921	8	1	3	7		0	0	0	0	0	0	545700000	0
403	2011	0.0382438	15	0	0	8	0	6.5911	1	0.004186	0.897011	0.705722	8	1	3	4		0	0	0	0	0	0	461100000	0
403	2012	0.111512	16	0	0	9	0	5.86976	1	0.002499	0.997038	0.730624	9	1	3	11		0	0	0	0	0	0	469800000	0
403	2013	0.111625	17	0.0188284	0.034698	9	0	4.99512	1	0.056765	0.277055	0.703759	9	1	3	7		0	0	0	0	0	0	477700000	0
403	2014	0.00560126	18	0	0.146114	9	0	5.04576	1	0.089823	0.24605	0.615809	9	1	3	6		0	0	0	0	0	0	489500000	0
403	2015	0.0598952	19	0	0.278229	8	0	3.84898	1	0.054361	0.158215	0.584694	8	1	3	9	0.1272	0	0	0	0	0	0	500300000	0
403	2016	0.0112911	20	0	0.317228	8	0	3.70394	1	0.035335	0.139023	0.560119	8	1	3	11	0.0777	0	0	0	0	0	0	567400000	0
403	2017	0.0320288	21	0	0.584212	8	0	4.10255	1	0.011892	0.162959	0.589444	8	1	3	10	0.0281	0	0	0	0	0	0	685400000	0
403	2018	-0.00228923	22	0.0199943	0.54932	6	0	4.43304	1	0.056813	0.191966	0.529828	6	0	2	20		0	0	0	0	0	0	859800000	0
403	2019	-0.0348483	23	0.0366868	0.595742	7	0	4.65515	1	0.12192	0.144435	0.369631	7	0	3	13		0	0	0	0	0	0	915700000	0
403	2020	0.320912	24	0.0178704	0.631389	7	0	4.73315	1	0.124943	0.0883161	0.414924	7	0	3	18		0	0	0	0	0	0	1050000000	0
403	2021	3.21961	25	0	0.531317	13	0	4.66153	1	0.089593	0.34501	0.107236	13	0	5	14		0	0	0	0	0	17822879	1972000000	0.00903919
403	2022	0.126207	26	0	0.547762	13	0	5.52938	1	0.077994	0.478869	0.14046	13	0	5	10		0	0	0	0	0	113100000	2405000000	0.0470084
403	2023	0.0811981	27	0.209758	0.637477	13	0	5.03947	1	0.073615	0.432238	0.14004	13	0	5	13		0	0	0	0	0	37428046	2329000000	0.0160723
404	2003
404	2004
404	2005
404	2006
404	2007
404	2008
404	2009			0.326845				4.09779	1	0.071779	0.981631	0.688138	9	0	3	14
404	2010	0.215531	14	0.319946	0.160569	9	1	3.45296	1	0.02453	1.2175	0.752424	9	0	3	11	0.0867	0	0	0	0	0	1029000000	4617000000	0.22286
404	2011	0.173834	15	0.384424	0.254501	9	1	2.95942	1	0.018442	2.91276	0.776426	9	0	3	11	0.0764	0	0	0	0	0	1433000000	5368000000	0.266984
404	2012	0.121546	16	0.384424	0.139888	9	0	3.96286	1	0.038719	2.49913	0.763796	9	0	3	11	0.155	1	1	0.693147	1	0.693147	1856000000	5601000000	0.331311
404	2013	0.346004	17	0.439616	0.398274	9	0	3.59228	1	0.045731	1.8495	0.609224	9	0	3	13	0.102	1	1	0.693147	1	0.693147	2450000000	6710000000	0.365179
404	2014	0.0375654	18	0.391119	0.314183	9	1	3.20036	1	0.044652	1.46061	0.591573	9	0	3	8	0.1073	1	1	0.693147	1	0.693147	2785000000	7003000000	0.397762
404	2015	0.0554113	19	0.341213	0.319938	9	1	2.65152	1	0.048857	1.33216	0.574696	9	0	3	6	0.1119	1	1	0.693147	1	0.693147	2625000000	6856000000	0.382863
404	2016	0.162397	20	0.341213	0.460734	9	1	2.37435	1	0.052513	1.44785	0.598875	9	0	3	14	0.1218	1	1	0.693147	1	0.693147	2576000000	6965000000	0.369838
404	2017	0.231497	21	0.342946	0.345408	8	1	2.1138	1	0.023461	2.27926	0.602868	8	0	3	12	0.0535	1	1	0.693147	1	0.693147	2845000000	8114000000	0.350608
404	2018	0.0115992	22	0.353202	0.355852	9	1	2.26229	1	0.01632	3.75722	0.582463	9	0	3	18	0.0389	1	1	0.693147	1	0.693147	3094000000	8911000000	0.347228
404	2019	0.0153068	23	0.359457	0.370258	9	1	1.97131	1	0.009833	3.72781	0.584174	9	0	3	8		1	1	0.693147	1	0.693147	3478000000	9589000000	0.362687
404	2020	0.0673197	24	0.359457	0.3608	8	1	2.28106	1	0.017152	3.09983	0.596269	8	0	3	8		1	1	0.693147	1	0.693147	3499000000	10450000000	0.334731
404	2021	0.072599	25	0.359457	0.364886	9	1	2.02296	1	0.025556	3.59427	0.606311	9	0	3	8		2	1	1.09861	2	1.09861	4496000000	13200000000	0.340663
404	2022	0.0722873	26	0.35371	0.35881	9	1	2.46178	1	0.034353	3.30867	0.611478	9	0	3	10		2	1	1.09861	2	1.09861	5003000000	13100000000	0.38204
404	2023	0.105079	27	0.347337	0.390665	9	1	2.71258	1	0.040136	3.39135	0.626413	9	0	3	10		3	1	1.38629	3	1.38629	4775000000	12890000000	0.370434
406	2003
406	2004
406	2005
407	2003
407	2004
407	2005
407	2006
407	2007
407	2008
407	2009			0				2.39408	0	0.106327	0.552564	0.52568	11	0	6	6
407	2010	0.292915	14	0	0.172011	11	1	2.39184	0	0.12146	0.769034	0.5325	11	0	6	7		0	0	0	0	0	0	2153000000	0
407	2011	0.00616627	15	0	0.159797	11	1	2.83505	0	0.001993	1.26366	0.552447	11	0	6	10		0	0	0	0	0	0	2289000000	0
407	2012	0.0131612	16	0	0.169653	11	1	2.88961	0	-0.044176	0.75126	0.585817	11	0	4	8	-0.106	0	0	0	0	0	0	2187000000	0
407	2013	0.119488	17	0	0.134232	11	1	2.97505	0	0.015261	0.984838	0.615876	11	0	4	8		0	0	0	0	0	0	2233000000	0
407	2014	0.154223	18	0	0.160256	11	1	3.4156	0	0.013956	0.861861	0.506253	11	0	4	13		0	0	0	0	0	0	2872000000	0
407	2015	0.0119048	19	0.00577522	0.156529	11	1	2.85092	0	0.010047	0.645433	0.494332	11	0	4	15	0.0198	0	0	0	0	0	0	2509000000	0
407	2016	0.0363504	20	0	0.258348	11	1	4.07046	0	-0.07693	0.530815	0.41451	11	0	4	17	-0.1291	0	0	0	0	0	0	2650000000	0
407	2017	0.172582	21	0	0.303065	9	1	6.3201	0	0.026253	0.745452	0.465132	9	0	4	9		0	0	0	0	0	0	3828000000	0
407	2018	0.273913	22	0	0.212315	10	1	6.41692	0	0.03171	1.95784	0.574102	10	0	4	9	0.0665	0	0	0	0	0	0	4676000000	0
407	2019	0.0128033	23	0	0.294477	10	1	6.50116	0	0.031532	2.07759	0.552642	10	0	4	5		0	0	0	0	0	0	5348000000	0
407	2020	0.0373581	24	0	0.328625	10	1	4.73359	0	0.03252	1.8053	0.570321	10	0	4	7		0	0	0	0	0	0	4596000000	0
407	2021	0.0422738	25	0	0.356725	9	1	3.81223	0	0.015797	1.8011	0.570659	9	0	3	8		0	0	0	0	0	0	4548000000	0
407	2022	0.0194457	26	0	0.347004	9	1	4.12715	0	0.025658	2.11254	0.567544	9	0	3	9		0	0	0	0	0	0	4645000000	0
407	2023	-0.0304844	27	0	0.324123	9	1	4.58493	0	0.030273	2.18339	0.532368	9	0	3	6		0	0	0	0	0	0	4677000000	0
408	2003
408	2004
408	2005
408	2006
408	2007
408	2008
408	2009			0				-6.84783	0	-0.26642	0.228596	0.739263	6	0	3	8
408	2010	-0.141877	14	0	0.234217	5	0	0.403558	0	0.06808	0.148371	0.62671	5	0	0	10		0	0	0	0	0	42391500	223100000	0.189997
408	2011	-0.0297064	15	0	0.233093	9	0	5.27922	0	0.016339	0.247575	0.597226	9	0	3	6		0	0	0	0	0	0	218900000	0
408	2012	0.0541263	16	0	0.220275	9	0	12.7753	0	0.011013	0.230075	0.607177	9	0	3	7		0	0	0	0	0	0	33253313	0
408	2013	0.27877	17	0	0.232283	9	0	4.0488	0	0.031936	0.382921	0.664357	9	1	3	9		0	0	0	0	0	0	192600000	0
408	2014	-0.208606	18	0	0.214732	8	0	4.49055	0	-0.107281	0.171159	0.69855	8	0	3	13		0	0	0	0	0	0	56645619	0
408	2015	10.5755	19	0	0.21096	8	0	0.861127	0	-0.131652	0.0927224	0.833984	8	0	3	12		0	0	0	0	0	0	119900000	0
408	2016	0.393106	20	0.0128686	0.129563	9	0	15.0549	0	0.234962	0.234926	0.186463	9	0	3	9		0	0	0	0	0	0	2603000000	0
408	2017	0.0521555	21	0.0110057	0.167127	9	0	17.7264	0	0.161128	0.219457	0.156207	9	0	3	12	0.1862	0	0	0	0	0	0	3173000000	0
408	2018	0.149898	22	0.00817939	0.292862	9	0	14.3329	0	0.09926	0.419552	0.207796	9	0	3	13	0.1143	0	0	0	0	0	0	2681000000	0
408	2019	0.0828734	23	0.00817939	0.175023	9	0	8.9596	0	0.032399	0.655396	0.180113	9	0	3	13	0.039	0	0	0	0	0	0	2019000000	0
408	2020	-0.100162	24	0.00817939	0.281952	9	0	5.16286	0	0.024986	0.543365	0.08764	9	0	3	10		0	0	0	0	0	0	1903000000	0
408	2021	0.224356	25	0	0.279185	9	0	13.459	0	0.147894	0.131478	0.110191	9	0	3	11		0	0	0	0	0	0	3623000000	0
408	2022	0.274414	26	0	0.637881	9	0	32.1756	0	0.4681	0.329804	0.104367	9	0	3	8	0.4664	1	1	0.693147	1	0.693147	0	8194000000	0
408	2023	0.0407342	27	0.0213655	0.550981	9	0	14.1187	0	0.247021	0.351865	0.073898	9	0	3	6		3	1	1.38629	2	1.09861	0	5226000000	0
409	2003
409	2004
409	2005
409	2006
409	2007
409	2008
409	2009			0.267778				-1.42222	1	-0.235223	0.0350829	0.207246	7	0	3	7
409	2010	-0.0753155	14	0.267778	0.279976	9	1	-8.66505	1	-0.112726	0.0395583	0.250909	9	0	3	8		0	0	0	0	0	0	18960000	0
409	2011	24.1456	15	0.00805256	0.31583	9	1	3.40679	1	0.117903	0.057004	0.110442	9	0	3	6		0	0	0	0	0	0	86995285	0
409	2012	-0.0112287	16	0	0.27197	9	1	3.97758	1	0.12942	0.478319	0.213988	9	0	3	7		0	0	0	0	0	0	299000000	0
409	2013	0.48271	17	0.328209	0.286151	9	1	4.32125	1	0.085583	0.291621	0.383685	9	0	3	11		0	0	0	0	0	0	409000000	0
409	2014	0.863875	18	0.285463	0.303582	9	1	1.7802	1	-0.011588	0.687566	0.617375	9	0	3	9		0	0	0	0	0	0	317600000	0
409	2015	0.713943	19	0.209513	0.253258	9	1	5.72628	1	0.02745	0.936693	0.727898	9	0	3	14		0	0	0	0	0	0	2220000000	0
409	2016	0.0919189	20	0.328653	0.28377	9	1	3.49916	1	-0.032305	0.923394	0.78185	9	0	3	12	-0.1419	0	0	0	0	0	0	2217000000	0
409	2017	-0.0362885	21	0.315829	0.316844	9	1	1.71459	1	-0.044571	2.23112	0.818473	9	0	3	14		0	0	0	0	0	0	1430000000	0
409	2018	-0.197409	22	0.320287	0.314202	9	1	1.78966	1	0.023656	1.6578	0.551379	9	0	3	17		0	0	0	0	0	0	3065000000	0
409	2019	-0.0831422	23	0.211748	0.288044	9	1	0.153769	1	-0.202089	1.55706	0.666963	9	0	3	7		0	0	0	0	0	0	2219000000	0
409	2020	-0.773306	24	0.211748	0.258767	9	1	3.4201	1	0.041155	0.479177	0.427478	9	0	3	10		0	0	0	0	0	0	2163000000	0
409	2021	0.203623	25	0.211748	0.257021	9	1	2.86654	1	0.031782	0.352988	0.499622	9	0	3	12		0	0	0	0	0	0	508200000	0
409	2022	1.06687	26	0.393652	0.214573	11	1	2.51721	1	0.033253	0.58214	0.339656	11	0	4	10		0	0	0	0	0	0	1091000000	0
409	2023	0.0641297	27	0.374412	0.15704	11	1	2.18853	1	0.044372	0.428879	0.335182	11	0	4	10		0	0	0	0	0	0	1141000000	0
410	2003
410	2004
410	2005
410	2006
410	2007
410	2008
410	2009			0.422349				3.26003	1	0.005754	1.45048	0.841649	9	0	3	11
410	2010	0.157158	14	0.422688	0.483283	9	1	3.68229	1	0.014356	1.58824	0.852209	9	0	3	12	0.0901	0	0	0	0	0	208200000	8047000000	0.0258714
410	2011	0.178636	15	0.423351	0.49982	9	1	3.57918	1	0.00964	3.29225	0.868213	9	0	3	12	0.0676	1	1	0.693147	1	0.693147	481000000	9611000000	0.0500437
410	2012	0.0620901	16	0.423476	0.490451	11	1	3.73934	1	0.002656	3.88645	0.875378	11	0	4	14	0.0207	0	0	0	0	0	382800000	7787000000	0.0491563
410	2013	0.247682	17	0.359543	0.457345	9	1	3.14807	1	0.002329	3.68141	0.833668	9	0	3	13	0.0126	1	1	0.693147	1	0.693147	428800000	7379000000	0.0581155
410	2014	0.230473	18	0.304001	0.295199	9	1	3.1804	1	0.001209	2.10044	0.863882	9	0	3	12	0.0081	1	1	0.693147	1	0.693147	451200000	7815000000	0.0577379
410	2015	0.1064	19	0.301197	0.296012	9	0	2.93889	1	-0.030157	1.16382	0.89864	9	0	3	9	-0.2832	1	1	0.693147	1	0.693147	296300000	6384000000	0.0464125
410	2016	0.112552	20	0.301346	0.286119	9	0	3.61132	1	-0.061053	2.42487	0.966771	9	0	3	15	-1.7444	1	1	0.693147	1	0.693147	188000000	6244000000	0.0301041
410	2017	-0.13661	21	0.301346	0.29818	7	0	2.92719	1	0.00469	2.86584	0.952312	7	0	3	15		0	0	0	0	0	115700000	4189000000	0.0276071
410	2018	-0.0475604	22	0.301346	0.288794	7	0	10.9514	1	-0.041341	4.22192	0.992637	7	0	3	12		0	0	0	0	0	2.0961e+06	5015000000	0.00041798
410	2019	-0.646332	23	0.38176	0.649719	7	1	-0.152166	1	-0.225803	0.628876	0.848012	7	0	3	11		0	0	0	0	0	32550147	1002000000	0.0324807
410	2020	-0.229724	24	0.380501	0.565681	7	1	5.6885	1	-0.115008	0.89399	0.937497	7	0	3	13		0	0	0	0	0	1.2647e+06	1343000000	0.0009416
410	2021	-0.460999	25	0.350507	0.544157	7	1	-2.45407	1	-0.220062	0.352791	1.19268	7	0	3	16		0	0	0	0	0	8.45745e+06	1699000000	0.00497858
410	2022	0.20417	26	0.474447	0.541662	7	1	0.465474	1	0.003273	0.310731	0.729942	7	0	3	12		0	0	0	0	0	11179017	1670000000	0.00669287
410	2023	-0.120572	27	0.499991	0.528946	7	1	-1.41911	1	0.008614	0.22129	0.688403	7	0	3	10		0	0	0	0	0	12380224	1501000000	0.00824578
411	2003
411	2004
411	2005
411	2006
411	2007
411	2008
411	2009			0.152093				6.23343	1	0.038342	1.23583	0.812174	9	0	3	7
411	2010	0.334094	14	0.152093	0.598415	9	1	5.9312	1	0.040537	1.14741	0.81415	9	0	3	8	0.1908	1	1	0.693147	1	0.693147	0	6638000000	0
411	2011	0.49191	15	0.535578	0.587074	9	1	5.76108	1	0.124928	1.81707	0.750787	9	0	3	8	0.4186	1	1	0.693147	1	0.693147	0	8526000000	0
411	2012	0.117193	16	0.535578	0.619074	9	1	5.95096	1	0.036896	2.3503	0.745088	9	0	3	11		1	1	0.693147	1	0.693147	0	10590000000	0
411	2013	0.167243	17	0.606896	0.637891	9	1	5.46664	1	0.037894	2.1756	0.740446	9	0	3	5	0.1355	1	1	0.693147	1	0.693147	0	12370000000	0
411	2014	0.0861912	18	0.597676	0.734962	9	1	5.00888	1	0.025649	1.17547	0.737726	9	0	3	7		0	0	0	0	0	0	14070000000	0
411	2015	0.175366	19	0.578738	0.709125	9	1	5.21385	1	0.027153	1.11038	0.752556	9	0	3	9	0.1015	0	0	0	0	0	0	15470000000	0
411	2016	0.140763	20	0.578738	0.712224	9	1	5.19789	1	0.029267	1.52403	0.757153	9	0	3	7	0.1131	0	0	0	0	0	0	17260000000	0
411	2017	0.300015	21	0.578738	0.692274	8	1	5.15488	1	0.023826	2.2003	0.790254	8	0	3	9	0.1005	0	0	0	0	0	0	18910000000	0
411	2018	-0.010005	22	0.578738	0.693729	9	1	4.92273	1	0.024769	3.42942	0.768319	9	0	3	9		0	0	0	0	0	0	20490000000	0
411	2019	0.197603	23	0.653395	0.621354	9	1	4.90201	1	0.034174	3.55475	0.72408	9	0	3	15		0	0	0	0	0	0	24600000000	0
411	2020	0.0446457	24	0.653395	0.585021	8	1	4.38785	1	0.031137	2.33193	0.715042	8	0	3	9		0	0	0	0	0	0	25010000000	0
411	2021	0.0884481	25	0.636928	0.584526	8	1	4.65408	1	0.03372	3.27082	0.712904	8	0	3	12		0	0	0	0	0	0	26730000000	0
411	2022	0.0748314	26	0.637329	0.659668	8	1	4.75854	1	0.036406	3.67628	0.705025	8	0	3	13		0	0	0	0	0	0	30620000000	0
411	2023	0.0567699	27	0.656441	0.614842	11	1	4.87022	1	0.043491	2.37495	0.656249	11	0	4	11		0	0	0	0	0	0	32050000000	0
413	2003
413	2004
413	2005
413	2006
413	2007
413	2008
413	2009			0.476407				13.0272	0	-0.085091	0.123024	0.362231	7	0	3	5
413	2010	0.0294243	14	0.367586	0.533983	7	0	-2.60826	0	0.011002	0.0821604	0.363774	7	0	3	8		0	0	0	0	0	0	78353207	0
413	2011	-0.00203448	15	0.361387	0.53395	7	0	2.89238	0	0.032405	0.108135	0.305501	7	0	3	7		0	0	0	0	0	0	104400000	0
413	2012	4.51094	16	0.0342515	0.557006	7	0	5.33721	0	0.197903	0.527497	0.755861	7	0	3	16	0.4789	0	0	0	0	0	0	778900000	0
413	2013	3.38131	17	0	0.575593	7	0	3.71041	0	0.073827	0.628187	0.349694	7	0	3	10	0.0697	0	0	0	0	0	925803	931900000	0.00099346
413	2014	1.04675	18	0.00269927	0.355271	7	0	4.35606	0	0.084569	0.632657	0.480613	7	0	3	17		0	0	0	0	0	4.59853e+06	2143000000	0.00214544
413	2015	0.557674	19	0.0295888	0.259714	7	0	5.01128	0	0.067489	0.853751	0.49437	7	0	3	21	0.0956	0	0	0	0	0	0	4650000000	0
413	2016	0.746173	20	0	0.327107	7	0	4.982	0	0.034659	0.863926	0.507345	7	0	3	18	0.0568	0	0	0	0	0	123596	6901000000	1.791e-05
413	2017	0.364385	21	0	0.282785	6	0	6.39933	0	0.033864	1.28701	0.526364	6	0	3	19	0.0605	0	0	0	0	0	29450777	17340000000	0.00169879
413	2018	0.0577862	22	0	0.308068	7	0	5.34579	0	0.032352	2.86259	0.539472	7	1	3	27	0.0679	1	1	0.693147	1	0.693147	350400000	28210000000	0.0124188
413	2019	-0.0663534	23	0	0.252099	7	0	3.6007	0	-0.022205	3.58613	0.534897	7	0	3	23	-0.0494	1	1	0.693147	1	0.693147	234200000	17530000000	0.0133626
413	2020	-0.0432586	24	0.00928728	0.194935	7	0	0.684722	0	-0.052381	4.5319	0.558631	7	0	3	23		1	1	0.693147	1	0.693147	160000000	7049000000	0.0226964
413	2021	-0.0361509	25	0.00928728	0.191524	7	1	1.13924	0	-0.04496	4.96628	0.586016	7	0	3	13		1	1	0.693147	1	0.693147	305200000	5632000000	0.0541824
413	2022	-0.062035	26	0.00944804	0.207463	7	0	2.16266	0	-0.029653	6.01893	0.596684	7	1	3	8		1	1	0.693147	1	0.693147	55165370	5893000000	0.00936181
413	2023
415	2003
415	2004
415	2005
415	2006
415	2007
415	2008
415	2009			0				0.165653	0	-0.076102	0.430722	0.745751	7	1	3	11
415	2010	9.04235	14	0	0.248237	7	0	1.0194	0	0.00172	0.39227	0.782727	7	1	3	10	0.0075	0	0	0	0	0	0	319700000	0
415	2011	1.34916	15	0.0355022	0.160592	9	0	49.0953	0	0.036911	2.20932	0.541802	9	0	3	7	0.0431	0	0	0	0	0	0	1069000000	0
415	2012	0.758917	16	0	0.176176	11	0	13.1123	0	0.02595	3.59787	0.680917	11	0	3	10	0.0659	12	1	2.56495	5	1.79176	1025000000	2492000000	0.411386
415	2013	0.193071	17	0.0355022	0.117968	9	0	14.0475	0	0.030618	5.6899	0.853207	9	0	3	13	0.1591	1	1	0.693147	1	0.693147	3337000000	6376000000	0.523365
415	2014	0.185475	18	0.0253966	0.651527	9	0	11.3635	0	0.018882	2.79206	0.81397	9	0	3	18	0.0936	1	1	0.693147	1	0.693147	4028000000	6852000000	0.587796
415	2015	0.947719	19	0.0295166	0.628394	9	0	12.8843	0	0.017916	4.12082	0.753311	9	0	3	20	0.055	3	1	1.38629	3	1.38629	6049000000	9659000000	0.62624
415	2016	0.642385	20	0.0426211	0.593301	9	0	14.1443	0	0.016304	4.89904	0.825802	9	1	3	20	0.0753	5	1	1.79176	4	1.60944	17880000000	24260000000	0.736927
415	2017	0.386657	21	0.0426211	0.607304	9	0	14.1619	0	0.012209	8.43263	0.882109	9	1	3	11	0.0891	4	1	1.60944	4	1.60944	28080000000	35930000000	0.781524
415	2018	-0.048522	22	0.0426211	0.635538	9	0	12.5086	0	0.00909	12.8375	0.807246	9	0	3	24	0.0484	4	1	1.60944	4	1.60944	35080000000	41290000000	0.849469
415	2019	-0.0709586	23	0.0426211	0.554593	9	0	13.3665	0	0.012054	11.2989	0.794467	9	0	3	9		4	1	1.60944	4	1.60944	33000000000	38800000000	0.850422
415	2020	-0.0577134	24	0.0426211	0.512594	9	0	9.1809	0	-0.033332	16.8574	0.833928	9	0	3	5		4	1	1.60944	4	1.60944	23730000000	27420000000	0.86552
415	2021	-0.0079181	25	0.0426211	0.521751	9	0	11.3345	0	-0.00453	13.7929	0.839347	9	0	3	9		4	1	1.60944	4	1.60944	23590000000	26790000000	0.880635
415	2022	0.0620924	26	0.0426211	0.56184	9	0	13.5999	0	-0.009262	19.2895	0.835867	9	0	3	9		3	1	1.38629	3	1.38629	29270000000	31920000000	0.916984
415	2023	-0.00796324	27	0.0426211	0.573746	9	0	17.5142	0	0.006928	19.7618	0.825602	9	0	3	11		3	1	1.38629	3	1.38629	29110000000	33670000000	0.864578
416	2003
416	2004
416	2005
416	2006
416	2007
416	2008
416	2009			0				5.42164	0	0.085443	0.209752	0.241461	9	0	3	8
416	2010	0.013198	14	0	0.260556	8	1	5.94363	0	0.029854	0.259518	0.232765	8	0	3	6		0	0	0	0	0	0	708000000	0
416	2011	-0.0957035	15	0	0.257549	9	1	6.16295	0	0.055547	0.336127	0.121643	9	0	3	9		0	0	0	0	0	0	686300000	0
416	2012	0.0715259	16	0	0.257213	9	1	5.48538	0	0.081271	0.328139	0.118874	9	0	3	9		0	0	0	0	0	0	485700000	0
416	2013	0.0767874	17	0	0.274916	9	1	5.23343	0	0.022239	0.257854	0.119955	9	0	3	3		0	0	0	0	0	0	482300000	0
416	2014	0.00150308	18	0	0.270045	9	1	3.71049	0	0.106615	0.213453	0.049781	9	0	3	12		0	0	0	0	0	0	430000000	0
416	2015	0.370204	19	0	0.225719	9	1	4.18908	0	0.019675	0.286349	0.37754	9	0	3	10		0	0	0	0	0	0	185500000	0
416	2016	-0.351929	20	0	0.266943	9	1	2.7317	0	0.015909	0.156405	0.019555	9	0	3	11		0	0	0	0	0	0	282200000	0
416	2017	0.0237668	21	0	0.28903	8	1	0.415168	0	0.031939	0.248955	0.042377	8	0	3	10		0	0	0	0	0	1.14309e+06	10208897	0.11197
416	2018	-0.0244078	22	0	0.225857	9	1	0.31168	0	0.024342	0.42281	0.022125	9	0	3	8		0	0	0	0	0	154203	10130860	0.0152211
416	2019	0.0169691	23	0	0.231188	9	1	-0.366055	0	0.033435	0.316872	0.026555	9	0	3	5		0	0	0	0	0	0	6.91525e+06	0
416	2020	0.0406603	24	0	0.232826	9	1	1.27055	0	0.039401	0.317733	0.04913	9	0	3	10		0	0	0	0	0	321120	11177568	0.0287289
416	2021	-0.0182609	25	0	0.236458	9	1	0.156815	0	0.016223	0.456021	0.034042	9	0	3	7		0	0	0	0	0	191079	6.64555e+06	0.0287529
416	2022	-0.0514245	26	0	0.241982	9	1	-2.13009	0	-0.03145	0.443835	0.029725	9	0	3	9		0	0	0	0	0	206041	3418256	0.0602766
416	2023	-0.0616932	27	0	0.225687	9	1	-0.395634	0	-0.146634	0.832908	0.117798	9	0	3	8		0	0	0	0	0	0	3.8792e+06	0
417	2003
417	2004
417	2005
417	2006
417	2007
417	2008
417	2009			0.397266				6.95023	1	0.082082	0.524877	0.645623	9	0	2	7
417	2010	0.211078	14	0.397826	0.80821	11	1	6.26564	1	0.089902	0.480682	0.630959	11	1	4	10	0.2224	0	0	0	0	0	0	7062000000	0
417	2011	0.379584	15	0.367066	0.720821	11	1	5.68999	1	0.109805	0.840073	0.565579	11	1	4	9	0.218	0	0	0	0	0	0	8551000000	0
417	2012	0.0798554	16	0.367066	0.603542	10	1	5.26053	1	0.071546	1.22252	0.539711	10	1	4	9	0.1497	0	0	0	0	0	0	9105000000	0
417	2013	0.128032	17	0.331612	0.502192	11	1	5.21383	1	0.066883	1.5374	0.540901	11	0	4	8	0.1374	0	0	0	0	0	0	9910000000	0
417	2014	0.0574662	18	0.381174	0.48196	11	1	5.33828	1	0.057688	1.22961	0.532677	11	0	4	7	0.1201	0	0	0	0	0	0	9972000000	0
417	2015	0.0434236	19	0.380956	0.544352	11	1	4.8208	1	0.04094	0.973111	0.530825	11	0	4	8	0.0854	0	0	0	0	0	0	9765000000	0
417	2016	0.112193	20	0.410021	0.540663	10	1	4.68421	1	0.04132	1.37073	0.551745	10	0	4	7	0.0875	0	0	0	0	0	0	9736000000	0
417	2017	0.0943867	21	0.433943	0.58382	11	1	4.59951	1	0.030631	1.60421	0.572341	11	0	4	15	0.0685	0	0	0	0	0	0	10390000000	0
417	2018	0.041137	22	0.396198	0.617123	11	1	4.28423	1	0.030453	3.11282	0.575794	11	0	4	8	0.0704	0	0	0	0	0	0	10680000000	0
417	2019	0.0293734	23	0.396198	0.564486	11	1	4.09435	1	0.023169	2.81428	0.562743	11	0	4	7	0.0522	0	0	0	0	0	0	10910000000	0
417	2020	0.0282518	24	0.396198	0.573143	9	1	3.77348	1	0.017248	2.95983	0.564571	9	0	4	5	0.0391	0	0	0	0	0	0	6330000000	0
417	2021	0.15882	25	0.39585	0.475496	9	1	3.7553	1	0.020556	3.74879	0.609406	9	0	4	10	0.049	0	0	0	0	0	0	6338000000	0
417	2022	0.0138249	26	0.405691	0.430826	8	1	3.57227	1	0.017557	3.07308	0.601921	8	0	4	6		0	0	0	0	0	0	6302000000	0
417	2023	0.00599	27	0.399381	0.407488	9	1	3.60928	1	0.025693	3.37898	0.575139	9	0	4	15		0	0	0	0	0	0	6688000000	0
418	2003
418	2004
418	2005
418	2006
418	2007
418	2008
418	2009			0				6.6183	0	0.061429	0.597108	0.506345	7	0	3	10
418	2010	0.332635	13	0	0.61944	8	1	5.60364	0	0.102648	0.691322	0.561231	8	0	3	6	0.1737	2	1	1.09861	2	1.09861	2383000000	11200000000	0.212722
418	2011	0.142923	14	0	0.424252	9	1	4.95957	0	0.062818	1.7802	0.566435	9	0	3	4	0.1358	2	1	1.09861	2	1.09861	2240000000	10980000000	0.204108
418	2012	-0.0810787	15	0	0.459741	9	1	4.59966	0	0.043175	1.51937	0.494206	9	0	3	7	0.0891	2	1	1.09861	2	1.09861	2032000000	6900000000	0.29443
418	2013	0.0974358	16	0	0.748342	9	1	5.25128	0	0.053869	1.57054	0.508342	9	0	3	5	0.1047	1	1	0.693147	1	0.693147	1672000000	8728000000	0.191557
418	2014	0.233587	17	0	0.682964	9	1	5.78295	0	0.076782	1.48037	0.54779	9	0	3	10	0.1537	1	1	0.693147	1	0.693147	2113000000	10800000000	0.195545
418	2015	0.259375	18	0	0.765252	9	1	5.78583	0	0.081941	1.05695	0.582086	9	0	3	6	0.1759	1	1	0.693147	1	0.693147	2691000000	13130000000	0.204933
418	2016	0.318149	19	0	0.778466	8	1	6.24798	0	0.080857	1.02358	0.631521	8	0	3	5	0.193	1	1	0.693147	1	0.693147	3313000000	16330000000	0.202805
418	2017	0.129855	20	0	0.81608	9	1	6.21796	0	0.084944	0.576198	0.614859	9	0	3	5	0.2079	1	1	0.693147	1	0.693147	4270000000	21380000000	0.199673
418	2018	0.104201	21	0	0.818167	9	1	5.95124	0	0.094921	0.919578	0.586257	9	0	3	7	0.2186	1	1	0.693147	1	0.693147	4897000000	23640000000	0.207179
418	2019
419	2003
419	2004
419	2005
419	2006
419	2007
419	2008
419	2009			0.494296				6.41447	1	0.020846	1.10934	0.717833	8	1	3	6
419	2010	0.113663	14	0.0335262	0.554576	8	0	6.57975	1	0.034212	0.861517	0.718966	8	1	3	6	0.1155	0	0	0	0	0	0	3256000000	0
419	2011	0.119883	15	0.0719386	0.537839	8	0	5.95687	1	0.063879	1.44851	0.532363	8	1	3	9	0.1293	0	0	0	0	0	0	3728000000	0
419	2012	0.0386375	16	0.0203343	0.497914	9	0	5.56476	1	0.042702	1.52579	0.530868	9	1	3	11	0.0893	0	0	0	0	0	0	3870000000	0
419	2013	0.0290108	17	0.0203343	0.487815	9	0	5.33811	1	0.038631	1.27835	0.520257	9	1	3	7	0.0794	0	0	0	0	0	0	4264000000	0
419	2014	-0.00925881	18	0.0203343	0.495028	9	1	5.09239	1	0.036305	1.0301	0.487812	9	1	3	13		0	0	0	0	0	0	4295000000	0
419	2015	0.0167661	19	0.0203343	0.498473	9	1	4.76726	1	0.029066	0.785528	0.487041	9	1	3	12	0.0562	0	0	0	0	0	0	4165000000	0
419	2016	0.0350239	20	0.0203343	0.47662	9	1	4.56589	1	0.029771	0.927422	0.475139	9	1	3	7	0.0558	0	0	0	0	0	0	3774000000	0
419	2017	0.0449577	21	0.0203343	0.475372	9	1	4.61109	1	0.036268	1.25969	0.470669	9	1	3	12	0.067	0	0	0	0	0	0	3924000000	0
419	2018	0.185518	22	0.00689553	0.476889	9	1	4.73394	1	0.037056	2.22178	0.394411	9	1	3	6		0	0	0	0	0	0	3765000000	0
419	2019	0.0354004	23	0.0203343	0.478215	9	0	4.39849	1	0.039887	2.05378	0.374371	9	1	3	5		0	0	0	0	0	0	3456000000	0
419	2020	0.0451616	24	0.0134388	0.468795	9	0	4.12324	1	0.039611	2.10057	0.348544	9	1	3	6		0	0	0	0	0	0	2143000000	0
419	2021	0.0867137	25	0.0134388	0.469534	9	0	4.28476	1	0.028885	2.32757	0.424588	9	1	3	4		0	0	0	0	0	0	2154000000	0
419	2022	-0.0972037	26	0.0203343	0.481508	9	0	4.30646	1	0.030019	1.24021	0.359517	9	1	3	4		0	0	0	0	0	0	1985000000	0
419	2023	0.0285321	27	0.0255118	0.488556	9	0	4.53346	1	0.028616	1.76133	0.350627	9	1	4	6		0	0	0	0	0	0	1997000000	0
420	2003
420	2004
420	2005
420	2006
420	2007
420	2008
420	2009			0.207449				1.33006	1	0.003903	1.28003	0.63713	11	0	4	6
420	2010	0.0679197	14	0.21255	0.221782	9	0	0.829425	1	-0.030705	0.916796	0.686731	9	0	3	5	-0.0949	0	0	0	0	0	410100000	2334000000	0.175699
420	2011	0.0536305	15	0.21255	0.119258	11	0	-2.14321	1	-0.104082	2.18695	0.801884	11	0	4	11	-0.515	0	0	0	0	0	476700000	2317000000	0.205726
420	2012	0.12298	16	0.21255	0.086064	11	1	-0.19752	1	0.002625	2.89594	0.825412	11	0	4	14		0	0	0	0	0	362400000	1550000000	0.233864
420	2013	0.158835	17	0.21255	0.078401	11	0	25.3809	1	-0.115604	3.35591	0.957023	11	0	4	11	-2.5056	0	0	0	0	0	419300000	1395000000	0.300552
420	2014	-0.166673	18	0.112194	0.106856	10	0	-1.38297	1	-0.000481	0.896515	0.692103	10	0	4	9		0	0	0	0	0	424100000	1037000000	0.409006
420	2015	-0.204676	19	0.112194	0.072877	11	0	0.880502	1	0.000841	0.483423	0.632747	11	0	4	11		0	0	0	0	0	338700000	1036000000	0.326821
420	2016	0.743574	20	0.145023	0.094912	11	0	0.644637	1	0.006366	0.601204	0.417175	11	0	4	14		0	0	0	0	0	432100000	1395000000	0.309822
420	2017	0.337487	21	0.155938	0.471785	11	0	1.23669	1	0.015818	1.00192	0.550183	11	0	4	12		0	0	0	0	0	664300000	2198000000	0.30227
420	2018	0.155357	22	0.193648	0.382706	11	0	2.05689	1	0.021138	1.90695	0.591152	11	0	4	10	0.0482	0	0	0	0	0	879000000	2562000000	0.343024
420	2019	0.187413	23	0.291943	0.458994	11	0	2.08026	1	0.012799	1.99177	0.643893	11	0	4	6		0	0	0	0	0	987800000	2691000000	0.367128
420	2020	0.0247509	24	0.291943	0.454671	11	0	-0.0201212	1	-0.02702	2.33265	0.641798	11	0	4	7	-0.0745	0	0	0	0	0	831000000	2500000000	0.332454
420	2021	0.00969649	25	0.280196	0.497931	11	0	0.472314	1	-0.015222	0.767702	0.662834	11	0	4	12	-0.0449	0	0	0	0	0	1156000000	3580000000	0.322796
420	2022	0.198535	26	0.205087	0.366186	11	0	0.355748	1	-0.008968	0.965243	0.588122	11	0	4	10	-0.02	0	0	0	0	0	1477000000	3670000000	0.402494
420	2023	0.0163408	27	0.205087	0.339136	10	0	0.90401	1	0.003036	1.49344	0.591733	10	0	4	3		0	0	0	0	0	1341000000	3737000000	0.358808
421	2003
421	2004
421	2005
421	2006
421	2007
421	2008
421	2009			0.385101				0.0888596	1	0.025995	1.16948	0.635898	9	0	3	6
421	2010	0.107165	14	0.385101	0.423894	8	1	-0.0342952	1	0.014645	1.49613	0.636461	8	0	3	7		2	1	1.09861	1	0.693147	0	1743000000	0
421	2011	-0.0183172	15	0.385101	0.414963	9	1	1144.44	1	0.033369	1.93775	0.621109	9	0	3	7		2	1	1.09861	1	0.693147	0	1535000000	0
421	2012	-0.113888	16	0.388058	0.429698	8	1	-1.64688	1	0.039964	1.59097	0.54628	8	0	3	9		2	1	1.09861	1	0.693147	0	1759000000	0
421	2013	-0.0685754	17	0.388058	0.413766	8	1	-28.7118	1	0.038788	1.53149	0.47894	8	0	3	9		2	1	1.09861	1	0.693147	0	1666000000	0
421	2014	1.34489	18	0.385101	0.422279	8	1	-66.8874	1	0.071172	0.926017	0.387614	8	1	3	12	0.1188	1	1	0.693147	1	0.693147	0	1572000000	0
421	2015	0.181108	19	0.566594	0.464627	8	1	1.36691	1	0.080177	1.21058	0.474536	8	1	3	8	0.1027	1	1	0.693147	1	0.693147	0	3984000000	0
421	2016	0.0538017	20	0.555462	0.485429	8	1	2.23893	1	0.042117	1.38333	0.491874	8	0	3	8	0.0808	1	1	0.693147	1	0.693147	0	3888000000	0
421	2017	0.550642	21	0.550223	0.3923	9	1	3.49569	1	0.027755	3.06584	0.686656	9	0	3	11	0.0729	2	1	1.09861	1	0.693147	0	3609000000	0
421	2018	0.0470818	22	0.550223	0.580763	8	1	3.15137	1	0.021564	4.47698	0.697497	8	0	3	9	0.0697	1	1	0.693147	1	0.693147	0	3508000000	0
421	2019	0.0608624	23	0.550223	0.575872	9	1	2.4608	1	0.015481	4.67607	0.705187	9	0	3	13		1	1	0.693147	1	0.693147	0	3594000000	0
421	2020	-0.0935833	24	0.550223	0.574454	9	1	5.55584	1	0.051201	2.8319	0.649452	9	0	3	10		1	1	0.693147	1	0.693147	0	6840000000	0
421	2021	0.28928	25	0.550223	0.57166	9	1	2.40052	1	0.013329	5.01104	0.712896	9	0	3	12		1	1	0.693147	1	0.693147	0	3589000000	0
421	2022	0.0907558	26	0.544814	0.571735	8	1	2.81271	1	0.00587	5.46743	0.740399	8	0	3	14		1	1	0.693147	1	0.693147	0	7113000000	0
421	2023	0.0137748	27	0.555312	0.597612	8	1	2.41596	1	-0.006653	3.87801	0.755579	8	0	3	8		0	0	0	0	0	0	4632000000	0
422	2003
422	2004
422	2005
422	2006
422	2007
422	2008
422	2009			0.162008				5.83571	1	0.036089	1.16721	0.727806	10	0	4	13
422	2010	0.386935	14	0.164113	0.412065	11	1	8.9939	1	0.063687	1.83354	0.724969	11	0	4	12	0.1993	0	0	0	0	0	2562000000	11540000000	0.221902
422	2011	0.428552	15	0.164113	0.364871	11	1	8.43242	1	0.055628	2.79739	0.736392	11	0	4	11	0.1794	0	0	0	0	0	2160000000	17760000000	0.121567
422	2012	0.107139	16	0.168526	0.34552	11	1	8.20355	1	0.052396	2.9541	0.73595	11	0	4	13	0.1875	0	0	0	0	0	1595000000	19320000000	0.0825427
422	2013	0.192468	17	0.16854	0.25489	10	1	5.96668	1	0.006185	6.28015	0.788887	10	1	4	15	0.0269	0	0	0	0	0	2381000000	19280000000	0.123508
422	2014	0.0571273	18	0.171814	0.288652	11	1	6.34544	1	0.002172	5.55755	0.79884	11	1	4	16	0.0105	0	0	0	0	0	2230000000	18180000000	0.122676
422	2015	0.0696916	19	0.203843	0.347311	11	1	5.83298	1	0.001402	5.73063	0.798188	11	1	4	15		0	0	0	0	0	3203000000	18340000000	0.174664
422	2016	-0.00516097	20	0.203843	0.480716	11	1	4.11712	1	-0.035314	5.57198	0.828894	11	1	4	9	-0.2069	0	0	0	0	0	2133000000	15180000000	0.140521
422	2017	-0.181573	21	0.203843	0.227775	9	1	1.95754	1	-0.142459	8.88579	0.95199	9	0	3	18		0	0	0	0	0	1603000000	11960000000	0.134092
422	2018	-0.264934	22	0.18415	0.231562	9	1	5.28693	1	0.010852	9.22115	0.919167	9	0	3	20		0	0	0	0	0	1707000000	12810000000	0.133244
422	2019	-0.0335267	23	0.170767	0.243071	9	1	5.87846	1	0.004293	8.88126	0.951315	9	0	3	22		0	0	0	0	0	2239000000	14660000000	0.152734
422	2020	-0.0479772	24	0.170767	0.236989	9	1	4.25124	1	0.010264	7.66249	0.938974	9	0	3	14		0	0	0	0	0	2564000000	13800000000	0.18574
422	2021	-0.0522143	25	0.170767	0.257535	8	1	8.3275	1	0.096976	1.09055	0.809812	8	0	3	14	0.5239	0	0	0	0	0	3191000000	18540000000	0.172075
422	2022	-0.0574882	26	0.170767	0.247261	15	1	6.3223	1	0.13468	1.48903	0.653785	15	0	8	18	0.4009	0	0	0	0	0	4753000000	20710000000	0.229463
422	2023	0.0919296	27	0.263718	0.24159	14	1	3.60032	1	0.039198	1.93708	0.596116	14	0	7	13		0	0	0	0	0	2766000000	17040000000	0.16233
423	2003
423	2004
423	2005
423	2006
423	2007
423	2008
423	2009			0.231417				7.99588	1	0.162503	0.182236	0.210992	9	0	3	7
423	2010	0.14757	14	0.231417	0.706917	9	1	8.53611	1	0.176967	0.10765	0.2169	9	0	3	6	0.2109	1	1	0.693147	1	0.693147	0	2464000000	0
423	2011	0.17473	15	0.231417	0.662687	9	1	10.0876	1	0.222457	0.150456	0.177752	9	0	3	6	0.2504	1	1	0.693147	1	0.693147	0	2759000000	0
423	2012	0.260108	16	0.231417	0.598674	9	1	9.96245	1	0.220595	0.201508	0.190484	9	0	3	7	0.2444	1	1	0.693147	1	0.693147	0	3056000000	0
423	2013	0.122815	17	0.231417	0.515839	9	1	10.2239	1	0.215776	0.231118	0.149746	9	0	3	6	0.2399	1	1	0.693147	1	0.693147	0	4016000000	0
423	2014	0.247536	18	0.231417	0.418439	9	1	9.35271	1	0.204213	0.305961	0.192	9	0	3	5	0.2277	1	1	0.693147	1	0.693147	0	4009000000	0
423	2015	0.154035	19	0.274934	0.417436	9	1	11.0487	1	0.203848	0.251686	0.177256	9	0	3	4	0.2312	1	1	0.693147	1	0.693147	0	5450000000	0
423	2016	0.155715	20	0.278015	0.499254	9	1	11.7364	1	0.199923	0.2824	0.157136	9	0	3	5	0.2212	1	1	0.693147	1	0.693147	0	6317000000	0
423	2017	0.243876	21	0.336228	0.502018	9	1	11.1942	1	0.183108	0.31397	0.202369	9	0	3	4	0.2071	1	1	0.693147	1	0.693147	0	7372000000	0
423	2018	0.120712	22	0.356753	0.546144	9	1	9.99147	1	0.159004	0.536212	0.183198	9	0	3	6	0.1842	1	1	0.693147	1	0.693147	0	7338000000	0
423	2019	-0.156272	23	0.364181	0.561888	9	1	3.90597	1	-0.0349	0.503774	0.139923	9	0	3	7	-0.0444	1	1	0.693147	1	0.693147	0	2959000000	0
423	2020	-0.0642986	24	0.362976	0.562028	9	1	5.01811	1	0.003625	0.432514	0.107124	9	0	3	8	0.0042	1	1	0.693147	1	0.693147	0	3409000000	0
423	2021	0.0619183	25	0.326817	0.529447	8	1	5.80976	1	0.03888	0.364703	0.140407	8	0	3	8	0.0439	1	1	0.693147	1	0.693147	0	3849000000	0
423	2022	0.0862872	26	0.32	0.566359	8	1	6.41899	1	0.064241	0.474531	0.18055	8	0	3	9	0.0753	1	1	0.693147	1	0.693147	0	4042000000	0
423	2023	0.0534323	27	0.324991	0.654739	9	1	6.75925	1	0.088817	0.418952	0.192822	9	0	3	9		1	1	0.693147	1	0.693147	0	4715000000	0
425	2003
425	2004
425	2005
425	2006
425	2007
425	2008
425	2009			0.584716				6.13371	1	0.183029	0.494743	0.707521	8	1	3	12
425	2010	0.68168	14	0	0.579785	9	1	6.05769	1	0.146384	0.420394	0.513903	9	1	3	14	0.2421	0	0	0	0	0	1980000000	25210000000	0.078542
425	2011	0.369554	15	0.526359	0.3784	9	1	5.73676	1	0.113538	1.18345	0.563431	9	1	4	16	0.2229	2	1	1.09861	1	0.693147	4211000000	32970000000	0.12771
425	2012	0.312222	16	0.492598	0.675617	9	1	5.14408	1	0.061589	1.90715	0.613681	9	1	4	14	0.1407	4	1	1.60944	2	1.09861	6724000000	32130000000	0.209263
425	2013	0.129573	17	0.492598	0.643143	9	1	4.22117	1	0.032777	3.12766	0.598504	9	1	4	14	0.0785	6	1	1.94591	4	1.60944	4615000000	26990000000	0.17095
425	2014	-0.0499913	18	0.469317	0.619833	9	1	3.56351	1	0.008309	1.47599	0.581602	9	1	4	13	0.0199	7	1	2.07944	5	1.79176	3153000000	23310000000	0.135281
425	2015	-0.12523	19	0.421338	0.552822	9	1	2.54744	1	-0.001369	1.41848	0.517557	9	1	4	17	-0.003	6	1	1.94591	5	1.79176	3147000000	16660000000	0.188936
425	2016	0.0284528	20	0.431822	0.570481	8	1	2.88368	1	0.004997	1.85666	0.534267	8	1	3	14	0.0106	7	1	2.07944	6	1.94591	2775000000	16890000000	0.164268
425	2017	0.131727	21	0.425964	0.562729	8	1	3.85425	1	0.021948	1.53394	0.516661	8	0	4	15	0.0428	7	1	2.07944	6	1.94591	3309000000	29130000000	0.113581
425	2018	0.230658	22	0.381053	0.572815	8	1	4.41217	1	0.037032	2.42068	0.504644	8	0	4	13	0.0678	10	1	2.3979	9	2.30259	5894000000	44410000000	0.132724
425	2019	0.261907	23	0.386349	0.626668	9	1	5.08562	1	0.052625	1.80377	0.564685	9	0	4	12	0.1083	13	1	2.63906	11	2.48491	7445000000	59180000000	0.125808
425	2020	0.187673	24	0.386349	0.571038	9	1	5.6922	1	0.044304	2.18218	0.627759	9	0	4	8	0.1096	13	1	2.63906	11	2.48491	6109000000	73970000000	0.0825948
425	2021	0.820156	25	0.381117	0.564774	9	1	5.10164	1	0.055961	2.34485	0.662188	9	0	4	14	0.1519	15	1	2.77259	13	2.63906	12940000000	84330000000	0.153452
425	2022	0.0483214	26	0.282391	0.300996	9	1	4.11351	1	0.030126	2.92258	0.687841	9	0	3	19	0.0786	50	1	3.93183	24	3.21888	27840000000	93820000000	0.296728
425	2023	-0.0751568	27	0.325701	0.501715	9	1	4.50694	1	0.031067	2.51091	0.64513	9	0	3	13		0	0	0	0	0	37220000000	92850000000	0.400871
426	2003
426	2004
426	2005
[truncated: 72,416 more rows]
